# Supplementary material for: Deactivation of the GATA Transcription Factor ELT-2 Is a Major Driver of Normal Aging in C. elegans
Source: PLoS Genet. 2016 Apr 12;12(4):e1005956. doi: 10.1371/journal.pgen.1005956 (PMC4829211; doi:10.1371/journal.pgen.1005956)
Supplement: S1 Table — (XLSX) [file pgen.1005956.s011.xlsx]

## Sheet: Sheet1
Low-complexity ELT-2 ChIP-seq targets
Gene	Genome Position	q-value	#Shared_Peaks
AC3.2	V:10371956-10372346	5.20785e-14	1
AC3.8	V:10399243-10399668	2.13569e-31	2
AC7.2	IV:5133860-5134214	9.48073e-06	4
AC7.29	IV:5133860-5134214	9.48073e-06	4
AH10.6	V:14132813-14133773	1.09437e-09	1
B0024.1	V:10292923-10293198	9.2471e-06	1
B0035.13	IV:11306588-11306911	1.66949e-09	0
B0212.4	IV:3548339-3548678	9.36242e-08	2
B0213.15	V:3969554-3970165	1.25877e-10	1
B0218.1	IV:8161758-8162125	3.55852e-07	1
B0218.2	IV:8151693-8152145	5.33944e-22	3
B0218.6	IV:8161758-8162125	3.55852e-07	1
B0222.4	V:9146226-9146546	1.98034e-12	1
B0222.9	V:9170492-9170797	1.64649e-08	0
B0228.7	II:7758242-7758689	1.69451e-11	1
B0228.t1	II:7756777-7757622	3.20845e-09	7
B0244.10	III:5732962-5733252	4.70239e-08	0
B0244.7	III:5731251-5731552	5.09472e-12	0
B0252.1	II:6918891-6919810	1.77196e-11	0
B0252.2	II:6909560-6909855	8.84603e-08	0
B0272.4	X:9428035-9428526	2.53909e-24	1
B0280.12	III:7141140-7141544	1.99955e-16	5
B0280.13	III:7128611-7128865	1.94561e-08	1
B0280.15	III:7141140-7141544	1.99955e-16	5
B0280.4	III:7107924-7108278	1.29376e-13	1
B0280.6	III:7106878-7107275	9.06359e-08	1
B0281.3	II:2305523-2305875	7.94466e-17	1
B0285.7	III:4357429-4357789	4.793e-10	0
B0285.t1	III:4357429-4357789	4.793e-10	0
B0286.3	II:4372312-4372832	1.92575e-17	1
B0286.7	II:4372312-4372832	1.92575e-17	1
B0302.1	X:17185520-17185993	1.94911e-09	0
B0302.5	X:17195049-17195345	3.42741e-09	0
B0310.5	X:527673-528082	1.2177e-15	0
B0334.3	II:11491466-11492193	1.60452e-20	2
B0336.1	III:5721758-5722307	1.01163e-15	6
B0348.1	V:47796-48208	6.62198e-42	1
B0348.2	V:45306-45614	4.90832e-06	0
B0348.4	V:21849-22215	2.21765e-11	1
B0365.6	V:13137891-13138340	7.47808e-33	1
B0391.10	V:15589895-15590264	2.6236e-07	3
B0393.9	III:4779740-4780203	2.07997e-09	2
B0395.3	X:16041775-16042078	1.33583e-06	2
B0403.3	X:7064555-7065076	2.0131e-09	1
B0414.2	I:5782984-5783311	1.01314e-16	0
B0416.6	X:9295413-9295799	3.33842e-11	1
B0454.5	II:3039141-3039513	1.43684e-14	1
B0457.6	II:8923125-8923523	1.53864e-13	0
B0457.7	II:8917190-8918089	5.74809e-23	2
B0462.1	V:18324545-18325896	1.63992e-21	0
B0462.5	V:18323318-18323661	1.36662e-14	0
B0464.3	III:9487397-9487874	6.5446e-28	2
B0491.t1	II:11333980-11334569	4.81369e-09	5
B0491.t2	II:11333980-11334569	4.81369e-09	5
B0495.4	II:7694741-7695061	2.67119e-15	0
B0495.7	II:7705092-7705469	5.78171e-17	1
B0507.3	V:8767321-8769655	2.30773e-224	3
B0554.6	V:422011-422297	7.51703e-07	0
C01A2.6	I:13381306-13381808	7.93351e-15	0
C01B10.10	IV:6627823-6628308	2.30145e-13	1
C01B10.15	IV:6639936-6640177	2.93695e-06	0
C01B10.34	IV:6627823-6628308	2.30145e-13	1
C01B10.41	IV:6640576-6640828	3.88247e-06	0
C01B10.6	IV:6639936-6640177	2.93695e-06	0
C01B7.4	V:8795453-8795862	2.3086e-10	1
C01B9.1	II:13771290-13771666	3.39169e-16	0
C01B9.4	II:13771290-13771666	3.39169e-16	0
C01B9.5	II:13780637-13781264	1.20427e-20	2
C01C10.3	X:7445720-7446083	4.9897e-08	1
C01F6.11	IV:9116495-9116827	1.04091e-11	2
C01G6.7	II:9291566-9292034	2.57478e-50	3
C01G6.8	II:9301002-9301527	1.53056e-19	2
C01G8.5	I:5289676-5289992	6.00984e-09	0
C01G8.9	I:5309646-5310011	4.50523e-13	0
C02A12.4	V:3482548-3482988	7.19662e-35	1
C02B10.2	IV:5090129-5090489	1.68901e-13	3
C02C2.4	III:7865253-7865798	2.53112e-06	1
C02C6.2	X:15535969-15536486	3.08109e-12	1
C02E7.1	V:4935143-4935429	2.38599e-08	1
C02E7.10	V:4933035-4933418	1.09129e-12	0
C02F12.4	X:3678436-3679286	2.26107e-24	7
C02F4.2	IV:10502184-10503127	2.4394e-17	4
C02F4.8	IV:10512751-10513634	3.49262e-06	3
C02F5.11	III:8237693-8238172	4.09167e-37	2
C02F5.8	III:8239310-8239611	3.01364e-08	1
C02H6.2	V:7391977-7392268	6.43613e-09	1
C03A3.2	X:11264616-11265068	5.18707e-19	1
C03A7.11	V:5178055-5178363	5.95436e-12	1
C03A7.13	V:5192476-5192901	7.66411e-29	1
C03B1.13	X:6337348-6337631	3.16305e-09	0
C03B1.15	X:6338392-6338873	5.66821e-69	2
C03F11.3	X:5400446-5400919	1.07479e-25	1
C03G6.15	V:7363969-7364473	3.70866e-29	1
C04A11.4	X:13685705-13686033	3.68022e-20	1
C04A2.3	II:6836729-6837607	9.15713e-07	6
C04C3.3	IV:3400976-3401292	8.98111e-15	1
C04E6.8	V:5883403-5883759	1.50036e-07	0
C04F5.1	V:5119721-5120029	1.32235e-15	0
C04G6.1	II:5104042-5104450	9.29151e-45	2
C04G6.3	II:5084092-5084634	1.07448e-09	0
C04G6.5	II:5085402-5086959	7.37565e-38	1
C04H5.9	II:14540523-14540801	1.09265e-09	1
C05A9.2	X:10844380-10844621	5.26738e-09	1
C05B10.1	IV:6841606-6842307	4.74616e-06	3
C05C10.3	II:9936786-9937151	2.61385e-07	2
C05C10.4	II:9931038-9931883	1.29241e-09	5
C05C12.3	IV:11257463-11257832	1.30181e-21	1
C05C12.4	IV:11248198-11248948	9.36224e-30	2
C05D10.3	III:6087930-6088311	3.41067e-17	1
C05D11.11	III:6442130-6443119	4.24452e-42	6
C05D11.12	III:6447500-6447863	5.45421e-06	6
C05D11.7	III:6419416-6419836	2.77244e-10	5
C05D12.2	II:11418377-11418880	8.72184e-36	1
C05D12.3	II:11428586-11428915	2.77931e-18	1
C05D2.8	III:5610297-5610619	9.63931e-11	0
C05D9.2	X:1125502-1125850	2.58346e-12	0
C05E11.3	X:4578840-4579180	1.82026e-11	0
C05E11.5	X:4565707-4565947	3.59152e-07	0
C05E4.14	V:730188-730679	8.20937e-13	5
C05E4.9	V:728892-729804	5.03424e-13	4
C05G5.1	X:14739460-14739768	5.11834e-11	1
C05G5.6	X:14744583-14744852	5.7946e-08	2
C05G6.1	IV:629461-629768	8.07015e-06	1
C06A12.12	IV:17430705-17431916	6.59469e-16	0
C06A12.5	IV:17430705-17431916	6.59469e-16	0
C06A6.2	IV:7844277-7844745	1.68418e-20	2
C06A6.3	IV:7830206-7830600	2.00561e-06	7
C06A6.4	IV:7829252-7829708	3.35281e-11	3
C06A6.6	IV:7841181-7841659	1.04132e-27	2
C06A8.1	II:7776252-7778514	3.22582e-73	4
C06B3.6	V:13907484-13908999	1.95989e-16	6
C06B8.2	V:15478486-15479465	3.03711e-20	2
C06C3.11	II:9378230-9378421	1.44631e-07	1
C06E1.7	III:8594019-8594441	1.06211e-29	2
C06E8.3	III:6989167-6989530	4.17232e-06	2
C06G3.17	IV:7048740-7049316	5.35617e-10	3
C06G3.5	IV:7025823-7026166	2.06235e-22	2
C06G8.3	IV:10796644-10797109	3.15339e-20	1
C06H5.2	V:17899182-17899515	1.86443e-07	0
C06H5.6	V:17888992-17889264	5.42452e-08	0
C07A12.3	X:4534046-4534538	1.30381e-15	1
C07A12.7	X:4521275-4522335	1.5161e-06	3
C07A12.8	X:4530624-4531165	3.3385e-06	0
C07A9.4	III:9714680-9715016	2.31201e-12	0
C07A9.8	III:9690002-9690407	1.11966e-18	0
C07B5.4	X:9531492-9531985	1.0557e-14	0
C07B5.5	X:9539531-9540033	4.92837e-20	1
C07D8.5	X:7343231-7343539	1.69263e-08	0
C07D8.6	X:7340497-7341308	9.39702e-15	4
C07E3.4	II:10359462-10359794	3.59255e-07	1
C07G1.3	IV:8174827-8175224	1.41184e-10	1
C07G1.4	IV:8199858-8200127	8.90114e-07	0
C07G2.2	III:4493155-4493958	2.24709e-13	1
C07G2.3	III:4502467-4503204	1.52615e-09	3
C07G3.11	V:3523272-3523592	5.83121e-07	1
C07G3.2	V:3523272-3523592	5.83121e-07	1
C07G3.9	V:3505741-3506103	9.67919e-21	4
C07H6.3	III:7508201-7508492	1.29833e-06	0
C08B11.4	II:8031210-8031521	2.16663e-07	0
C08B6.1	V:10104844-10105106	9.99724e-10	1
C08B6.3	V:10111166-10111410	2.51799e-08	1
C08E3.11	II:1621514-1622285	6.60823e-55	2
C08E3.2	II:1610750-1611505	2.18828e-30	0
C08E3.4	II:1607529-1608086	4.91796e-29	1
C08E3.5	II:1608755-1609351	4.73016e-42	0
C08E3.7	II:1613992-1614510	5.66423e-12	0
C08E8.4	V:18371572-18371950	6.65868e-19	1
C08F11.13	IV:13609726-13610144	2.60765e-15	2
C08F11.22	IV:13609726-13610144	2.60765e-15	2
C08F11.3	IV:13619201-13619541	1.73927e-11	0
C08F11.30	IV:13609726-13610144	2.60765e-15	2
C08F11.8	IV:13639055-13639381	2.15968e-12	1
C08G5.7	II:764471-764798	1.22676e-15	0
C09B8.5	X:6026651-6027087	8.6868e-16	1
C09D1.1	I:4073602-4073959	2.66945e-15	1
C09D1.2	I:4073602-4073959	2.66945e-15	1
C09D4.1	I:5497556-5497917	5.14099e-16	0
C09F12.1	X:11047026-11048025	1.17021e-77	2
C09F5.2	III:651560-651974	7.77578e-11	2
C09G4.1	IV:8539720-8540014	1.04963e-07	1
C09G4.2	IV:8532000-8532407	5.8481e-14	1
C09G9.1	IV:8867541-8867936	1.23399e-09	2
C10C6.5	IV:11469930-11470313	9.66742e-21	1
C10G11.5	I:6294593-6294971	3.03405e-12	1
C10G11.7	I:6283027-6283487	3.06294e-38	5
C10H11.3	I:4731946-4732239	3.6002e-09	1
C10H11.9	I:4744690-4745054	2.42315e-07	1
C11D2.2	IV:6185497-6186033	1.98481e-64	1
C11D2.46	IV:6185497-6186033	1.98481e-64	1
C11D2.80	IV:6185497-6186033	1.98481e-64	1
C12C8.2	I:9327628-9328101	5.27072e-53	4
C12C8.4	I:9331325-9331837	2.45449e-06	2
C12C8.t2	I:9327628-9328101	5.27072e-53	4
C12D12.1	X:3499896-3500265	5.85555e-06	1
C12D8.10	V:10248180-10248779	4.32784e-06	1
C12D8.9	V:10244335-10244680	8.57374e-16	0
C13A10.1	II:1355517-1355801	4.21383e-12	0
C13C4.5	V:12115202-12115543	2.1377e-06	0
C13C4.7	V:12120924-12121178	8.78234e-06	0
C13D9.10	V:5012184-5012935	1.01812e-14	2
C13D9.9	V:5000412-5000724	1.73843e-11	0
C14A4.6	II:10594695-10595113	1.03033e-34	2
C14A6.1	V:18157693-18158048	5.27794e-11	0
C14C10.5	V:12600305-12600765	8.34171e-13	1
C14C11.4	V:5647403-5647797	5.74287e-18	1
C14F11.1	X:6240369-6241433	9.66731e-19	5
C14F5.6	X:7961920-7962683	5.37755e-19	5
C15A11.7	I:7404752-7405425	6.22581e-17	2
C15B12.1	X:6476558-6476926	6.12648e-15	1
C15B12.7	X:6504328-6504816	1.88898e-06	2
C15B12.8	X:6476558-6476926	6.12648e-15	1
C15C7.4	X:3141688-3142061	7.78673e-11	0
C15C7.5	X:3155309-3155774	5.7597e-11	1
C15C8.3	V:12741741-12742076	6.71827e-10	0
C15C8.4	V:12744922-12745558	1.1397e-19	1
C15C8.7	V:12744922-12745558	1.1397e-19	1
C15H11.3	V:14413988-14414466	8.96348e-16	1
C15H9.1	X:6121244-6122383	1.14912e-22	1
C15H9.2	X:6118401-6118772	4.3664e-15	0
C15H9.5	X:6093033-6093585	1.0524e-06	7
C15H9.9	X:6129212-6129646	8.83703e-07	2
C16A3.10	III:6395706-6396975	2.19539e-55	4
C16B8.3	X:3968479-3968980	1.38704e-27	2
C16C4.15	II:1870793-1871428	4.85639e-22	1
C16C4.5	II:1865385-1866058	4.49053e-18	1
C16C8.17	II:3440258-3440635	8.59286e-31	1
C16D9.4	V:8243034-8243513	1.60545e-07	1
C16H3.2	X:17599979-17601010	2.22938e-54	2
C17C3.1	II:5572110-5572716	5.51601e-07	5
C17C3.19	II:5552427-5552711	4.63383e-10	0
C17C3.3	II:5561397-5561748	3.21526e-45	0
C17C3.4	II:5555553-5556111	3.26063e-15	0
C17E4.6	I:9427579-9427952	1.56195e-13	1
C17F4.7	II:3245861-3246279	2.53166e-46	3
C17G1.3	X:9924913-9925283	2.00969e-09	0
C17G10.5	II:5585751-5586200	7.49274e-80	2
C17G10.6	II:5605450-5606054	1.25515e-13	5
C17H1.2	I:13101009-13101371	5.47341e-13	0
C17H1.3	I:13103975-13104489	1.82058e-48	1
C17H11.6	X:8193135-8193636	2.92155e-17	0
C17H12.13	IV:6771574-6771945	2.01068e-13	1
C17H12.19	IV:6802128-6802511	8.2422e-13	1
C17H12.23	IV:6802128-6802511	8.2422e-13	1
C17H12.25	IV:6802128-6802511	8.2422e-13	1
C17H12.4	IV:6802128-6802511	8.2422e-13	1
C17H12.8	IV:6818398-6818805	9.25726e-32	1
C18A11.1	X:8069250-8069704	1.12922e-27	2
C18A3.8	II:5742627-5743102	2.13292e-08	0
C18B12.6	X:15004063-15004516	2.49823e-06	0
C18B2.5	X:3611239-3611663	1.74107e-17	1
C18B2.6	X:3613657-3614033	4.15523e-30	1
C18C4.1	V:5559883-5560317	1.12697e-36	2
C18D11.2	III:11822280-11822686	7.50951e-13	2
C18D4.2	V:17520596-17520995	1.10361e-07	0
C18D4.8	V:17546792-17547433	1.47282e-15	0
C18E3.4	I:4202712-4203003	3.31793e-13	0
C18E3.5	I:4202712-4203003	3.31793e-13	0
C18E9.11	II:8991584-8991928	4.5186e-11	2
C18E9.5	II:8969761-8970121	5.79349e-11	2
C18E9.8	II:8987979-8988376	5.79307e-08	0
C18E9.9	II:8990230-8990650	6.8272e-19	1
C18G1.2	V:4770465-4771173	1.35822e-07	1
C18H9.6	II:6701483-6701765	9.84959e-13	1
C23H3.1	II:67699-68049	2.8512e-07	1
C23H4.1	X:12210041-12210447	3.12911e-12	1
C23H4.3	X:12225962-12226279	5.085e-11	0
C23H4.4	X:12230373-12230747	3.61143e-07	0
C23H4.7	X:12222442-12223112	1.48926e-11	1
C23H5.1	IV:2130700-2131283	2.23842e-17	2
C24A11.10	I:5388395-5389306	1.47125e-43	3
C24A11.2	I:5382580-5383030	1.28838e-10	0
C24A11.5	I:5385609-5386074	3.02511e-12	1
C24A11.8	I:5408217-5408807	2.56769e-44	3
C24B9.3	V:2709593-2710291	1.01421e-08	0
C24B9.9	V:2729823-2731594	1.44759e-102	3
C24G6.6	V:5513674-5513956	2.89886e-10	0
C24G7.2	I:4099550-4100189	1.12174e-33	1
C24H10.5	X:5077519-5078040	1.05888e-10	6
C25A11.4	X:9097799-9098090	1.04891e-07	0
C25B8.3	X:6606809-6609619	1.96922e-115	2
C25B8.6	X:6638953-6639373	2.3659e-07	4
C25F6.2	X:5476092-5476699	4.02844e-06	3
C25F6.3	X:5467293-5468312	1.38663e-62	4
C25F6.4	X:5465627-5465954	3.29121e-11	1
C25F9.10	V:19405405-19405815	3.02271e-08	1
C25F9.14	V:19436239-19436662	4.05583e-08	0
C25F9.15	V:19417742-19418258	5.0312e-10	0
C25F9.5	V:19410581-19411096	4.48161e-20	1
C25F9.9	V:19416468-19416735	3.3204e-06	0
C25G6.2	X:1245596-1246089	1.38071e-11	1
C25H3.10	II:5698104-5699255	6.82966e-12	2
C26B2.3	IV:8030012-8030484	8.42745e-10	2
C26B2.9	IV:8032071-8032669	5.63908e-45	2
C26B9.5	X:5329234-5329592	2.0666e-09	1
C26C6.9	I:7514989-7515280	4.09825e-06	0
C26E1.2	V:13304647-13305027	1.78807e-16	0
C26F1.1	V:7786602-7787040	1.04103e-18	1
C26F1.7	V:7760262-7760799	5.9964e-06	0
C27A12.4	I:6034450-6034827	5.16269e-09	2
C27C12.2	X:14848990-14849341	8.09214e-09	0
C27C12.5	X:14848990-14849341	8.09214e-09	0
C27D6.4	II:5184649-5187349	3.09973e-214	2
C27D8.1	IV:12717420-12717736	2.54148e-09	1
C27H2.2	IV:13940861-13941190	1.78411e-09	2
C27H2.49	IV:13940861-13941190	1.78411e-09	2
C27H5.2	II:7157276-7157808	7.6052e-39	5
C27H5.4	II:7166728-7167094	5.53714e-13	1
C28A5.6	III:4427420-4427743	3.59878e-09	0
C28A5.7	III:4427420-4427743	3.59878e-09	0
C28C12.5	IV:8481240-8482126	4.41193e-59	4
C28C12.7	IV:8475308-8475721	3.87588e-10	2
C28D4.2	IV:9735771-9736153	3.61271e-06	5
C28G1.1	X:8846761-8847197	1.15665e-22	1
C28G1.6	X:8830876-8831374	1.0453e-10	0
C28H8.11	III:5917276-5917983	2.21327e-31	2
C29E6.2	IV:11864819-11865146	3.00805e-08	0
C29E6.5	IV:11898619-11898868	4.12792e-07	2
C29F3.7	V:15354634-15355044	2.64015e-32	2
C29F7.1	X:13412268-13412604	1.29265e-10	0
C29F7.2	X:13415625-13416093	1.21799e-42	1
C29F9.10	III:108568-108928	8.89834e-07	0
C29F9.13	III:130614-131009	1.1806e-08	0
C29F9.2	III:130614-131009	1.1806e-08	0
C29F9.4	III:120098-120641	3.99913e-20	2
C29G2.6	V:2585782-2586131	7.20158e-12	0
C29H12.2	II:6122321-6123744	1.25908e-12	2
C30E1.8	X:16919405-16919754	2.0117e-11	1
C30F12.1	I:6963135-6963626	2.35694e-38	2
C30F12.2	I:6970110-6970460	4.27782e-08	6
C30F12.6	I:6988334-6988688	1.95497e-16	2
C30F12.7	I:6974227-6974590	3.00247e-13	3
C30G12.2	II:7289914-7290278	1.69326e-08	2
C30G12.3	II:7269783-7270119	6.92163e-19	0
C30G4.3	X:17055913-17057040	5.18574e-15	4
C30G4.4	X:17066867-17067256	5.07556e-24	2
C31A11.1	V:16292173-16292784	5.45628e-27	1
C31A11.5	V:16301783-16302863	3.88911e-46	1
C31B8.4	V:2896151-2896561	9.50854e-15	0
C31C9.2	II:13638508-13639015	1.98016e-17	3
C31C9.6	II:13661998-13662277	1.78354e-09	0
C31E10.8	X:14003494-14003859	2.22776e-07	1
C31H5.6	I:9046905-9047374	2.64718e-32	3
C32A3.2	III:3630320-3630748	6.62729e-35	7
C32A3.3	III:3633776-3634138	8.12754e-24	1
C32B5.9	II:954641-954929	4.08436e-09	0
C32D5.13	II:6328534-6329097	5.56473e-48	2
C32D5.14	II:6334867-6335740	1.01097e-30	1
C32E12.5	I:5215176-5215428	7.65398e-10	0
C32F10.2	I:5808129-5809528	5.22757e-26	0
C32F10.4	I:5808129-5809528	5.22757e-26	0
C32F10.8	I:5827011-5827383	3.78098e-14	2
C32H11.10	IV:12936274-12936732	6.36927e-54	1
C32H11.4	IV:12920572-12921433	4.13812e-54	2
C33A11.4	X:15373262-15373862	8.18085e-14	4
C33A12.19	IV:9516780-9517219	6.20819e-16	2
C33A12.6	IV:9500103-9500434	1.8965e-07	0
C33C12.3	II:2176686-2177090	1.50899e-33	1
C33C12.8	II:2186413-2186715	6.06295e-10	2
C33D12.2	X:3045977-3046300	2.18207e-06	1
C33D12.3	X:3054462-3055174	3.87892e-24	0
C33D3.1	X:10473081-10494121	7.76639e-57	3
C33D3.2	X:10473081-10494121	7.76639e-57	3
C33D3.3	X:10473081-10494121	7.76639e-57	3
C33D3.4	X:10473081-10494121	7.76639e-57	3
C33D3.5	X:10473081-10494121	7.76639e-57	3
C33F10.5	II:4802507-4803349	2.43577e-14	1
C33G3.4	X:14070824-14071277	9.31598e-27	1
C33G8.11	V:6997101-6997898	4.0464e-10	3
C33H5.10	IV:7784024-7784408	6.72303e-11	0
C33H5.9	IV:7782144-7782752	3.87389e-07	0
C34C12.9	III:3475056-3476126	2.08131e-18	2
C34C6.2	II:8679779-8680126	8.11652e-15	1
C34C6.6	II:8704405-8704697	1.53516e-09	1
C34D1.5	V:13267921-13268449	2.74997e-35	2
C34D10.2	X:8014353-8015137	2.86531e-30	1
C34E11.5	X:11791209-11793336	9.03953e-59	4
C34E11.6	X:11791209-11793336	9.03953e-59	4
C34E7.1	X:12918243-12918781	1.78621e-06	0
C34F11.3	II:5205203-5205575	3.02626e-09	0
C34F11.6	II:5191792-5192235	4.46096e-49	2
C34G6.4	I:5886221-5886517	7.88413e-15	0
C34H4.1	IV:1555378-1555747	6.1699e-11	0
C34H4.2	IV:1555378-1555747	6.1699e-11	0
C35A11.4	V:5392910-5393687	2.4747e-58	2
C35A5.2	V:10493179-10493495	6.14934e-13	1
C35B1.2	IV:4090953-4091196	2.96397e-07	0
C35B8.2	X:9231509-9231862	5.4115e-06	0
C35B8.3	X:9212685-9213016	1.75717e-12	1
C35B8.4	X:9210023-9210422	7.26668e-09	2
C35C5.10	X:11556290-11556665	2.57058e-08	0
C35D10.14	III:4881903-4883772	5.42963e-47	1
C35D10.15	III:4887278-4887662	1.98955e-13	0
C35E7.4	I:10833358-10833776	1.64143e-20	1
C35E7.9	I:10807083-10807803	1.15009e-28	6
C35E7.t1	I:10807083-10807803	1.15009e-28	6
C36A4.2	III:3834837-3835256	4.9501e-21	2
C36A4.8	III:3857989-3858344	4.77831e-21	2
C36B1.13	I:8731449-8732827	1.28745e-28	0
C36B1.6	I:8731449-8732827	1.28745e-28	0
C36B1.9	I:8748440-8748821	7.91127e-08	2
C36B7.8	X:7125160-7125599	1.21151e-19	0
C36E8.8	III:4011011-4011299	2.65705e-07	0
C37E2.5	X:14207643-14208241	1.3889e-30	0
C37E2.6	X:14194164-14194573	3.38442e-27	2
C37F5.1	IV:2281103-2281832	4.2974e-22	5
C38C10.2	III:9390256-9390768	5.19105e-06	0
C38D9.11	V:17561803-17562150	1.1088e-10	0
C38D9.12	V:17546792-17547433	1.47282e-15	0
C38D9.9	V:17549432-17549740	3.01515e-06	1
C38H2.2	III:10378841-10379149	2.82e-09	1
C39B10.3	X:10440652-10441098	1.07557e-25	0
C39B10.6	X:10473081-10494121	7.76639e-57	3
C39B10.7	X:10473081-10494121	7.76639e-57	3
C39B10.9	X:10473081-10494121	7.76639e-57	3
C39B5.10	III:2239712-2240131	1.38187e-31	1
C39B5.14	III:2211304-2211647	2.40668e-12	0
C39B5.4	III:2224524-2224832	3.82762e-09	2
C39D10.9	X:7901831-7902134	2.01293e-11	1
C39E9.10	IV:13085319-13085610	7.5218e-07	1
C39H7.16	IV:5614602-5614980	1.07877e-09	2
C40A11.1	II:2152482-2153228	1.40968e-21	0
C40D2.2	II:1995734-1996129	2.97e-24	0
C40D2.3	II:1991472-1991734	4.3072e-06	0
C40H1.7	III:9326319-9326892	2.2062e-74	4
C40H5.1	X:11738419-11738952	8.21451e-28	2
C41D11.3	I:4434628-4435157	6.22393e-18	2
C41G6.8	V:15226213-15226558	5.40812e-30	0
C41H7.2	II:3014484-3014830	2.1376e-36	0
C42C1.4	IV:12274296-12274814	6.37434e-54	0
C42D4.1	IV:7188757-7189340	1.82197e-36	4
C42D4.2	IV:7180341-7180704	1.6566e-16	1
C42D8.1	X:5109149-5109500	5.18115e-18	1
C42D8.3	X:5087295-5087616	6.00752e-09	0
C43C3.1	X:9675888-9676261	2.0295e-15	0
C43D7.7	V:19319611-19319933	1.09645e-20	0
C43G2.1	IV:6554857-6556253	2.33286e-26	7
C44B7.10	II:6888174-6889863	4.19149e-24	6
C44B7.8	II:6882733-6882979	1.41654e-07	0
C44C1.5	X:978224-978686	1.23791e-61	7
C44E12.1	X:7595952-7596323	6.52385e-10	3
C44E4.6	I:4636370-4636748	6.83292e-19	3
C44F1.1	III:3766605-3767166	3.15327e-08	0
C44H9.1	V:12828165-12828444	9.99307e-10	0
C44H9.10	V:12852354-12852727	6.34253e-14	1
C44H9.7	V:12854710-12855030	6.43911e-12	1
C45B11.3	V:11046744-11047058	6.0367e-08	1
C45B2.5	X:6057374-6058066	2.55968e-07	5
C45E1.1	I:3103104-3103425	3.60966e-08	1
C45E1.4	I:3129623-3129966	9.70777e-21	0
C45E1.5	I:3113536-3114244	2.25142e-59	3
C45E5.14	IV:5755938-5756785	4.56602e-27	2
C45E5.24	IV:5755938-5756785	4.56602e-27	2
C45E5.33	IV:5755938-5756785	4.56602e-27	2
C45E5.46	IV:5755938-5756785	4.56602e-27	2
C45E5.6	IV:5755938-5756785	4.56602e-27	2
C45G7.2	IV:2466262-2466667	3.71962e-18	1
C46C11.1	X:4635685-4637179	1.82501e-18	5
C46C11.2	X:4632149-4632457	1.33924e-06	0
C46C2.1	IV:9198062-9198689	1.13537e-10	6
C46F11.3	III:3649374-3649623	3.23054e-06	0
C46F2.1	X:8078410-8078647	1.91688e-06	1
C46F4.2	X:5941376-5941696	6.47969e-06	1
C46F9.3	II:1899404-1899875	1.12059e-18	0
C46G7.1	IV:6017687-6017999	7.48786e-14	1
C46G7.13	IV:6048358-6049419	4.00458e-52	3
C46G7.2	IV:6017687-6017999	7.48786e-14	1
C46G7.26	IV:6048358-6049419	4.00458e-52	3
C46G7.44	IV:6017687-6017999	7.48786e-14	1
C46G7.89	IV:6048358-6049419	4.00458e-52	3
C46H11.4	I:5023769-5024341	2.84038e-08	0
C47A10.1	V:17752335-17753067	5.35403e-23	2
C47A10.6	V:17780304-17780685	6.36406e-14	1
C47A10.t1	V:17780304-17780685	6.36406e-14	1
C47A4.102	IV:13727813-13728202	4.19119e-19	1
C47A4.2	IV:13727813-13728202	4.19119e-19	1
C47A4.36	IV:13727813-13728202	4.19119e-19	1
C47B2.8	I:12970177-12970528	9.74573e-08	1
C47D2.2	X:8210849-8211438	3.03559e-29	5
C47E12.4	IV:9998618-9999190	6.16336e-08	5
C47G2.5	II:11300745-11301057	5.72234e-06	0
C48A7.2	IV:7393534-7394357	1.05186e-28	3
C48B4.1	III:9589565-9589796	6.84922e-11	0
C48B4.2	III:9592080-9592394	7.85777e-07	1
C48B4.3	III:9582193-9582530	1.56378e-08	1
C48D5.1	III:3571199-3571906	1.95637e-50	1
C48D5.3	III:3581502-3581863	2.22396e-08	0
C49A9.25	IV:6217755-6218142	1.10877e-06	0
C49A9.3	IV:6221893-6222274	2.31968e-13	0
C49A9.4	IV:6221893-6222274	2.31968e-13	0
C49A9.6	IV:6210527-6211107	5.58525e-15	2
C49A9.9	IV:6217755-6218142	1.10877e-06	0
C49C3.10	IV:17338891-17339522	9.58853e-24	2
C49C3.4	IV:17320426-17320795	1.20314e-09	0
C49C3.9	IV:17342197-17342518	2.73738e-10	1
C49C8.5	IV:8653649-8653941	4.63922e-09	0
C49F5.1	X:11964523-11964861	3.89206e-13	2
C49F5.9	X:11962316-11962737	1.26478e-10	2
C49F8.1	X:13368146-13368744	2.43137e-32	2
C49F8.4	X:13354666-13355389	7.81335e-06	3
C50A2.3	IV:1150559-1150902	3.24762e-07	0
C50A2.t2	IV:1150559-1150902	3.24762e-07	0
C50B6.7	V:13325154-13325743	3.63166e-09	1
C50B6.8	V:13333775-13334213	6.5855e-26	2
C50B8.4	V:13571835-13572286	3.1865e-12	2
C50B8.5	V:13580618-13581064	1.43684e-06	2
C50B8.6	V:13578580-13579042	8.09153e-09	2
C50C3.8	III:8161878-8162258	1.12094e-10	0
C50F4.1	V:9526442-9526905	1.82348e-16	2
C50F4.9	V:9524966-9525536	1.64651e-06	0
C50F7.10	IV:7747883-7748191	2.91312e-16	1
C50F7.5	IV:7726378-7726667	1.41384e-06	0
C50H2.1	V:9889474-9890195	2.47937e-27	1
C50H2.13	V:9924537-9924829	3.25598e-08	0
C51E3.10	V:10160980-10161310	3.733e-19	2
C51E3.5	V:10159963-10160274	1.95676e-08	2
C51F7.1	V:12301828-12302586	6.18238e-20	4
C51F7.3	V:12301828-12302586	6.18238e-20	4
C52B11.5	X:1272499-1272973	8.1512e-31	1
C52B9.11	X:4284009-4284785	6.66194e-31	2
C52B9.12	X:4284009-4284785	6.66194e-31	2
C52B9.2	X:4282362-4282759	1.92149e-20	1
C52B9.3	X:4268407-4268826	1.18185e-09	1
C52D10.115	IV:17174027-17174453	6.78241e-31	2
C52D10.3	IV:17179076-17179949	1.48263e-52	1
C52D10.33	IV:17171727-17172150	2.856e-54	2
C52D10.40	IV:17179076-17179949	1.48263e-52	1
C52E12.7	II:7031235-7031662	1.92329e-20	2
C52E2.3	II:1850845-1851213	4.84442e-26	2
C52E2.4	II:1842790-1843280	3.54919e-43	1
C52E2.5	II:1842790-1843280	3.54919e-43	1
C52E4.1	V:11974992-11975751	6.11335e-53	3
C52E4.2	V:11976611-11977197	3.73151e-21	1
C53A3.2	V:5765087-5765449	4.81181e-09	1
C53A5.5	V:14542079-14542617	7.48142e-22	1
C53D5.5	I:310765-311120	1.96572e-06	0
C54C6.7	III:3546386-3547136	2.61253e-25	0
C54D1.2	X:7139580-7139909	1.67018e-09	1
C54D10.6	V:12432202-12432438	6.1718e-06	1
C54D10.7	V:12443603-12444052	2.68911e-07	0
C54D2.4	X:7827944-7828434	7.5707e-18	1
C54E4.4	IV:2165929-2166191	7.53104e-07	0
C54F6.11	V:7521258-7521688	2.97638e-24	1
C54F6.14	V:7547372-7548398	7.74063e-49	2
C54G10.1	V:14640786-14641186	1.51766e-22	1
C54G4.1	I:8009647-8010013	2.64391e-13	3
C54G6.1	I:1014951-1015256	1.01391e-12	1
C55B6.1	X:7200290-7200869	1.09131e-41	1
C55F2.1	IV:7896071-7896296	1.80742e-07	0
C55F2.2	IV:7896071-7896296	1.80742e-07	0
C55F2.4	IV:7898504-7898889	9.48817e-19	3
C56A3.2	V:13529132-13530028	2.42084e-37	1
C56A3.3	V:13532446-13532802	3.33659e-13	1
C56A3.4	V:13551331-13551878	1.27847e-06	5
C56C10.12	II:6612554-6612903	7.33262e-16	1
C56E10.1	X:6655150-6655499	1.62314e-18	1
C56E10.3	X:6646376-6646742	4.93096e-14	1
C56E10.4	X:6662424-6662746	7.46014e-06	0
C56E6.3	II:6520043-6520460	1.91042e-23	2
C56G2.1	III:6360115-6361955	5.7124e-29	6
C56G2.6	III:6339368-6340642	1.70391e-24	2
C56G2.7	III:6339368-6340642	1.70391e-24	2
CC8.2	IV:3644723-3646262	1.70338e-08	2
CE7X_3.2	X:11244-11605	1.08006e-06	0
D1005.1	X:1477915-1478408	8.77883e-43	4
D1007.9	I:4591072-4591309	1.19991e-06	0
D1009.1	X:8934211-8934667	2.15607e-09	1
D1014.3	V:8132797-8133118	8.61307e-06	0
D1025.2	X:14514986-14515354	1.56555e-16	0
D1037.2	I:3671245-3671587	2.26682e-11	2
D1037.3	I:3680684-3681235	3.01198e-10	0
D1046.9	IV:8949098-8950028	5.51902e-18	5
D1053.1	X:11727653-11728131	6.3885e-36	4
D1053.2	X:11727653-11728131	6.3885e-36	4
D1053.3	X:11734058-11734377	9.10426e-13	1
D1053.4	X:11723621-11724142	6.59302e-24	3
D1054.18	V:10801977-10802585	7.11643e-38	1
D2013.11	II:9301002-9301527	1.53056e-19	2
D2013.5	II:9325503-9325896	6.43248e-18	1
D2021.4	X:8548772-8549514	1.29932e-19	2
D2023.2	V:11823500-11824898	5.56654e-22	6
D2024.3	IV:7237811-7238159	1.63015e-11	1
D2030.10	I:7602234-7602473	1.36708e-06	0
D2030.2	I:7573632-7574295	3.91996e-10	5
D2030.5	I:7581781-7582154	1.78224e-06	4
D2045.7	III:10481394-10481782	7.66109e-25	0
D2045.8	III:10482034-10482322	3.48938e-06	0
D2062.8	II:2610155-2610553	4.99122e-36	2
D2085.1	II:8648064-8648692	1.99814e-16	1
D2096.2	IV:8380249-8380683	1.76188e-33	3
D2096.3	IV:8371409-8371687	6.71343e-07	0
D2096.4	IV:8360716-8361516	2.83404e-20	1
D2096.6	IV:8371409-8371687	6.71343e-07	0
DH11.2	II:8011967-8013136	3.55804e-12	5
DH11.3	II:8003756-8004074	6.72112e-10	0
DY3.6	I:8783451-8784835	7.91194e-20	5
DY3.t2	I:8783451-8784835	7.91194e-20	5
E01G4.3	II:13465192-13465691	1.36901e-10	5
E01G4.5	II:13467817-13468348	4.17296e-41	2
E01G6.3	X:12242871-12243186	1.39941e-08	0
E02C12.8	V:9373457-9373822	7.21895e-12	1
E02H1.7	II:9606419-9607408	3.79042e-20	3
E02H4.7	X:14255944-14256229	4.34903e-08	0
E02H9.8	III:2454988-2455326	4.64075e-09	1
E03E2.1	X:5715316-5716178	3.55019e-20	0
E03G2.2	X:15939723-15940164	1.7735e-14	1
E04F6.11	II:7222130-7222412	1.78015e-06	0
E04F6.3	II:7196078-7196375	9.74911e-08	2
E04F6.7	II:7208142-7208532	3.43619e-10	0
EGAP1.2	III:5932874-5933122	6.90544e-07	0
EGAP1.3	III:5932874-5933122	6.90544e-07	0
EGAP2.3	II:5235807-5236134	1.3001e-12	1
EGAP9.2	V:6575739-6576089	5.32659e-33	2
F01D4.1	IV:10466344-10466834	1.69896e-17	1
F01D4.2	IV:10467367-10467657	2.58649e-10	0
F01D4.5	IV:10482654-10482934	3.01604e-06	1
F01D4.6	IV:10462687-10463564	1.5273e-43	2
F01D5.1	II:13997430-13998266	5.43284e-40	2
F01D5.5	II:14002111-14002458	4.83648e-07	0
F01D5.8	II:14010870-14011311	1.68915e-14	2
F01D5.9	II:14017107-14017393	1.80988e-10	0
F01F1.12	III:5875585-5876439	4.11232e-18	5
F01F1.9	III:5863585-5864024	8.37943e-36	2
F01G10.1	IV:10242830-10243673	3.52039e-26	7
F01G10.3	IV:10236055-10236438	4.03181e-19	1
F01G10.8	IV:10250600-10250982	2.1006e-08	3
F01G12.2	X:16377734-16378188	5.21506e-09	1
F01G12.8	X:16375711-16376188	1.70696e-09	0
F01G12.t1	X:16377734-16378188	5.21506e-09	1
F02E8.6	X:4480767-4481169	1.68756e-26	1
F02H6.17	IV:14219594-14220067	1.50231e-06	4
F02H6.40	IV:14219594-14220067	1.50231e-06	4
F02H6.5	IV:14219594-14220067	1.50231e-06	4
F07A11.2	II:11595762-11596491	1.07714e-06	2
F07A11.4	II:11604573-11604912	4.02837e-19	2
F07A11.5	II:11611998-11612332	3.04635e-10	0
F07A5.3	I:7354161-7354612	1.09306e-41	2
F07B10.1	V:11265543-11265874	1.03341e-10	0
F07C3.1	V:9253582-9254651	7.51687e-33	2
F07C3.10	V:9262717-9263037	5.24462e-16	1
F07C3.9	V:9253582-9254651	7.51687e-33	2
F07C6.1	IV:12793711-12793946	8.3668e-06	1
F07C6.5	IV:12793711-12793946	8.3668e-06	1
F07G6.7	X:1718602-1718925	1.09219e-09	1
F08A7.1	IV:17440420-17440788	7.32764e-16	1
F08A8.1	I:12937597-12938110	6.45942e-36	4
F08A8.3	I:12949722-12950179	1.63562e-54	1
F08B1.1	II:5323573-5324194	1.32337e-67	2
F08B1.6	II:5307190-5308077	2.61654e-40	1
F08B12.2	X:11392556-11393219	2.43692e-22	2
F08B12.3	X:11400473-11400816	1.34953e-09	1
F08B12.4	X:11407838-11408355	9.99872e-27	2
F08C6.2	X:7578311-7578719	3.04963e-06	1
F08C6.6	X:7569807-7570411	5.21217e-09	1
F08F1.3	X:8428328-8428670	2.35542e-11	1
F08F1.8	X:8423093-8423535	1.64707e-08	0
F08F3.7	V:5425019-5425420	1.13916e-18	5
F08G5.6	IV:12435395-12435810	3.13439e-23	1
F08G5.t1	IV:12420431-12420859	2.59731e-26	1
F08H9.3	V:14462710-14463050	2.5424e-06	2
F08H9.8	V:14476717-14477005	1.24858e-08	0
F08H9.9	V:14479067-14479328	9.83743e-09	0
F09A5.4	X:13158963-13159376	2.58984e-13	2
F09A5.9	X:13140619-13140972	9.54045e-06	0
F09B12.3	X:15097304-15098157	4.08522e-32	1
F09B12.6	X:15089050-15089453	4.10017e-17	0
F09B9.1	X:10141807-10142414	5.03467e-74	3
F09C12.2	II:5109590-5110130	5.73843e-78	0
F09C8.1	X:16163317-16163712	1.14614e-45	1
F09F7.5	III:5550733-5551534	2.54325e-13	1
F09F7.6	III:5552944-5553670	9.77041e-22	3
F09G2.1	V:7198312-7198741	1.18997e-25	1
F09G2.3	V:7186582-7186986	5.53348e-29	1
F09G2.4	V:7182262-7183281	4.16027e-18	1
F10A3.2	V:16143015-16143692	1.32476e-35	2
F10A3.3	V:16143015-16143692	1.32476e-35	2
F10C1.10	II:5747315-5747752	1.80231e-27	0
F10C1.7	II:5749723-5750134	6.18064e-31	1
F10C1.9	II:5744380-5744674	1.93984e-21	0
F10D2.10	V:7150531-7150960	2.93133e-33	1
F10D2.12	V:7150531-7150960	2.93133e-33	1
F10D2.2	V:7157040-7157475	2.68822e-07	1
F10D2.8	V:7150531-7150960	2.93133e-33	1
F10D7.3	X:17375796-17376182	1.39994e-08	1
F10D7.4	X:17378950-17379350	2.48306e-10	0
F10E9.6	III:8299682-8299989	7.29473e-13	1
F10G8.5	I:10036620-10037069	8.4109e-08	5
F10G8.7	I:10036620-10037069	8.4109e-08	5
F10G8.8	I:10062898-10063792	9.02456e-15	1
F11A3.1	V:9507623-9508271	1.10145e-15	0
F11A3.2	V:9516113-9516641	1.688e-30	5
F11A6.1	I:11675975-11676318	4.26357e-09	1
F11A6.2	I:11680237-11681403	2.29087e-09	1
F11C1.3	X:12979748-12980381	9.67764e-20	1
F11C3.3	I:14855679-14855986	8.56447e-09	1
F11D5.1	X:3334001-3334515	2.5504e-36	2
F11E6.5	IV:17467317-17468457	4.93085e-26	3
F11G11.5	II:4856718-4858199	5.46452e-14	3
F11G11.7	II:4856718-4858199	5.46452e-14	3
F12B6.2	I:2249157-2249470	6.49334e-10	0
F12F6.3	IV:11582439-11582793	1.99067e-13	1
F13B10.1	III:3893939-3894383	4.85091e-17	0
F13B12.11	IV:10438909-10439316	2.66499e-26	2
F13B12.3	IV:10442691-10442987	5.38037e-08	0
F13C5.1	X:600674-601029	1.23714e-08	3
F13D11.4	X:5834705-5835269	5.27059e-09	2
F13D12.6	II:11739136-11739553	2.31091e-33	2
F13D12.8	II:11731067-11731763	9.87255e-10	0
F13E6.4	X:10687304-10687660	5.43712e-12	1
F13E6.5	X:10694966-10695224	7.7564e-07	4
F13E9.13	IV:10881258-10881585	6.10286e-23	1
F13G11.1	IV:14619906-14621028	1.4725e-06	7
F13G11.18	IV:14619906-14621028	1.4725e-06	7
F13G3.1	I:7290875-7291186	1.16729e-11	1
F13H10.3	IV:11015747-11016240	5.00371e-18	2
F13H6.1	V:6355950-6356453	8.22845e-28	1
F13H8.1	II:6283038-6283516	6.57199e-35	1
F13H8.11	II:6259890-6260247	4.46002e-17	2
F13H8.9	II:6281886-6282261	1.89008e-17	2
F14B4.2	I:9275210-9275552	3.93662e-07	6
F14B6.6	I:12232412-12232766	2.40123e-10	0
F14B8.1	X:6920178-6920460	2.81662e-08	0
F14B8.2	X:6905554-6905981	1.03819e-22	2
F14B8.5	X:6926955-6927374	5.32928e-14	1
F14B8.7	X:6924428-6924835	2.01006e-09	2
F14D12.5	X:5599201-5599648	7.59772e-25	0
F14F3.5	X:10528909-10529390	2.85889e-15	2
F14F4.3	X:14944127-14944629	2.26921e-10	0
F14H12.2	X:4347680-4347913	1.19802e-06	0
F14H3.12	V:16075312-16075564	1.91078e-07	0
F15B9.4	V:13002029-13002395	7.26023e-10	1
F15B9.5	V:13011471-13012709	7.41136e-43	2
F15E11.15	V:2325279-2325542	3.0469e-09	1
F15E6.11	IV:4285030-4285359	1.03302e-19	2
F16A11.1	I:9404292-9405080	2.81953e-18	1
F16F9.4	X:8463196-8463567	4.34874e-12	1
F16F9.5	X:8472925-8473913	4.40918e-42	1
F16G10.6	II:2378115-2379165	0	4
F16H11.1	X:4672533-4673857	2.12153e-28	1
F16H11.5	X:4658731-4659088	1.66872e-09	1
F16H6.1	V:18191131-18191560	1.5439e-15	0
F16H6.10	V:18225461-18225787	5.61081e-07	0
F16H9.2	X:12731171-12731484	8.30873e-08	0
F17B5.1	I:13184613-13185030	1.82443e-14	0
F17C11.12	V:10936581-10937042	1.0741e-20	1
F17H10.1	X:13106086-13106793	7.35927e-12	2
F18E9.5	X:8566564-8566917	5.2323e-06	0
F18G5.6	X:9264600-9265004	1.14997e-29	6
F18H3.4	X:13528471-13528984	5.92361e-26	5
F19B2.5	V:20161874-20163420	2.48247e-67	3
F19B2.6	V:20157820-20158306	1.35326e-14	0
F19C7.1	IV:4605598-4605951	4.12561e-08	1
F19C7.2	IV:4599415-4599698	1.42847e-13	1
F19D8.1	X:13818783-13819111	9.91823e-16	0
F19G12.4	X:1416839-1417169	5.06481e-14	0
F19H8.4	II:14616373-14616715	2.43026e-08	2
F19H8.t1	II:14616373-14616715	2.43026e-08	2
F20B10.4	IV:12165365-12166010	2.02533e-22	2
F20B4.6	X:17694619-17694995	3.95285e-11	1
F20C5.2	IV:8757729-8758103	1.50164e-07	4
F20D6.5	V:8161717-8162067	1.50694e-14	1
F20G2.3	V:13765721-13766183	1.28544e-31	2
F20G2.4	V:13768988-13769263	1.05e-07	1
F20G2.6	V:13765721-13766183	1.28544e-31	2
F21A3.2	V:15533001-15533652	8.89983e-10	0
F21A9.1	I:3710579-3711065	7.44839e-75	1
F21C10.9	V:9098198-9098856	1.92706e-09	1
F21C3.9	I:7287721-7288162	3.8719e-20	3
F21D12.1	II:7338373-7338698	2.22559e-08	0
F21D5.2	IV:8729573-8729992	2.95686e-25	0
F21D5.3	IV:8731859-8732179	2.06068e-06	0
F21E9.3	X:1336926-1338190	6.07988e-53	2
F21F3.7	I:4916060-4916607	1.05756e-07	7
F21F8.3	V:8271995-8272440	6.51991e-28	1
F21F8.4	V:8269834-8270271	3.49278e-22	2
F21H11.2	III:5112983-5113373	8.67319e-17	0
F21H7.1	V:16232177-16232546	1.57321e-28	1
F22A3.1	X:6517337-6517800	1.4998e-29	0
F22A3.6	X:6538016-6538660	2.04013e-39	1
F22B5.4	II:8449709-8450112	1.83433e-16	1
F22B7.t4	III:8656846-8657392	1.61436e-42	7
F22B8.5	V:16099402-16099756	5.83494e-07	0
F22B8.6	V:16100044-16100672	8.72112e-13	2
F22B8.9	V:16080060-16080398	4.61374e-16	1
F22D3.2	II:6933119-6933665	8.38138e-06	0
F22E10.1	X:12731171-12731484	8.30873e-08	0
F22E10.5	X:12758985-12759297	1.71941e-08	1
F22E12.4	V:10468178-10468618	2.33933e-10	3
F22E5.17	II:2677532-2677921	1.8883e-30	1
F22F4.3	X:5985730-5986038	9.16423e-12	0
F22F7.7	V:2138365-2138867	6.15535e-07	1
F22G12.1	I:13138757-13139244	8.04141e-24	0
F22G12.7	I:13144479-13145054	7.884e-29	1
F22G12.8	I:13144479-13145054	7.884e-29	1
F22H10.3	X:16676980-16678396	3.46265e-55	2
F23B12.6	V:14447343-14447704	2.49393e-15	0
F23B2.11	IV:9159031-9159421	2.36408e-27	1
F23B2.12	IV:9165750-9166116	4.90187e-07	1
F23C11.1	X:16166439-16166777	1.01005e-26	0
F23F12.13	III:6495176-6495523	1.33563e-26	1
F23F12.3	III:6500299-6500611	1.62917e-11	0
F23G4.1	X:6602384-6602734	3.05756e-13	0
F23H12.3	V:12347468-12348197	2.46731e-07	2
F25B4.1	V:5712668-5713063	3.90475e-23	3
F25B5.1	III:5965834-5966160	2.09597e-12	1
F25B5.4	III:5941929-5943101	2.15767e-09	2
F25B5.5	III:5943525-5944265	2.80388e-07	4
F25C8.4	V:20903152-20903963	5.17661e-09	3
F25D7.3	I:10408893-10409284	1.42593e-15	1
F25E2.3	X:813112-813712	5.09755e-07	0
F25E2.4	X:815986-816324	1.81142e-11	1
F25E2.5	X:823588-824241	3.33187e-30	2
F25E2.6	X:813112-813712	5.09755e-07	0
F25H5.3	I:9168366-9168957	1.25061e-10	7
F25H8.5	IV:9923723-9924043	1.98743e-12	1
F26D10.19	IV:17263659-17264092	4.88563e-22	5
F26D12.1	IV:5591002-5591566	9.8962e-22	7
F26D12.57	IV:5591002-5591566	9.8962e-22	7
F26E4.11	I:9789886-9791343	1.96233e-08	6
F26E4.7	I:9773976-9774307	1.23943e-07	2
F26F12.7	V:5821739-5822125	1.16868e-23	1
F26F2.1	V:20562060-20562194	9.81933e-06	0
F26G1.11	II:4776913-4777341	1.2101e-17	3
F26G1.3	II:4757788-4758422	2.08658e-25	0
F26G1.4	II:4767703-4770341	3.38945e-71	2
F26G1.6	II:4776913-4777341	1.2101e-17	3
F26H9.5	I:9315375-9315806	6.3033e-21	7
F27C1.14	I:5431183-5431709	5.75325e-38	2
F27C1.2	I:5431183-5431709	5.75325e-38	2
F27C8.4	IV:9593455-9593890	1.28297e-31	3
F27D4.2	I:7707677-7707985	4.34025e-15	0
F27D9.7	X:7667670-7668020	1.40046e-08	0
F27E5.1	II:10139131-10139487	6.6751e-22	1
F27E5.4	II:10134225-10134645	1.63702e-35	2
F28A12.4	V:8643137-8643468	7.05984e-09	1
F28B12.2	II:5938001-5938175	5.79331e-10	2
F28B12.4	II:5935934-5936317	1.36726e-30	2
F28B4.3	X:3235428-3235782	1.5407e-26	2
F28C1.2	V:12467750-12468156	2.86839e-20	2
F28D1.3	IV:12378941-12379265	9.51447e-15	1
F28D1.9	IV:12399978-12400327	1.36454e-10	1
F28E10.2	IV:4559230-4559529	1.37845e-07	1
F28E10.5	IV:4593682-4593947	2.77046e-10	0
F28F5.3	III:6803092-6803387	3.89278e-07	1
F28F5.6	III:6818784-6819190	1.25959e-10	2
F28F5.t1	III:6803092-6803387	3.89278e-07	1
F28F9.4	IV:3864084-3864381	1.16191e-07	0
F28G4.1	V:16277853-16278314	4.08721e-60	2
F28G4.5	V:16288225-16288866	1.40814e-11	1
F28H7.3	V:10750531-10750985	6.42642e-26	1
F29A7.4	II:2749646-2749966	3.23371e-26	0
F29D10.4	I:8852299-8852799	4.90209e-07	5
F29G6.2	X:11509458-11509838	2.98307e-21	1
F29G6.3	X:11512561-11512884	4.16873e-12	0
F29G9.4	V:6012447-6012778	2.00605e-06	0
F30B5.4	IV:4212361-4213249	3.96158e-26	6
F30F8.5	I:7848735-7849713	1.72534e-36	2
F30F8.8	I:7848735-7849713	1.72534e-36	2
F31A3.3	X:17537534-17537852	2.47134e-11	0
F31C3.11	I:15064012-15067631	3.59116e-40	4
F31C3.9	I:15064012-15067631	3.59116e-40	4
F31D5.3	II:4194097-4194651	5.13002e-25	2
F31D5.4	II:4194097-4194651	5.13002e-25	2
F31E8.1	II:6824030-6824885	5.14386e-12	6
F31E8.6	II:6821703-6822921	1.18539e-53	6
F31E9.1	V:17322404-17322865	5.59163e-10	1
F31E9.3	V:17322404-17322865	5.59163e-10	1
F31F4.1	V:683917-684183	2.79832e-06	1
F31F7.1	V:6275130-6275723	2.45143e-52	5
F32A5.1	II:7251945-7252542	1.4007e-17	2
F32A5.3	II:7233236-7233586	3.48329e-15	0
F32A5.5	II:7240375-7241055	8.14891e-17	1
F32A5.6	II:7251945-7252542	1.4007e-17	2
F32A5.7	II:7251945-7252542	1.4007e-17	2
F32A6.2	X:5305838-5306103	5.50924e-06	0
F32A6.6	X:5305838-5306103	5.50924e-06	0
F32A7.6	I:14855679-14855986	8.56447e-09	1
F32B5.6	I:2670350-2671052	1.02017e-13	0
F32D8.1	V:10877852-10878732	4.34471e-54	3
F32D8.9	V:10901124-10901434	1.26843e-09	0
F32F2.1	V:13274635-13275007	2.04449e-10	0
F32F2.2	V:13273236-13273735	1.58615e-19	0
F32F2.3	V:13274635-13275007	2.04449e-10	0
F32G8.6	V:10562756-10563254	1.36753e-19	2
F32H5.1	V:13357573-13358234	6.16552e-08	4
F32H5.6	V:13369529-13370007	7.51647e-11	2
F33D11.8	I:5854748-5854990	2.79999e-06	0
F33D11.t1	I:5856604-5856916	9.06674e-08	0
F33D4.1	IV:7710796-7711262	8.53321e-25	1
F33D4.10	IV:7710796-7711262	8.53321e-25	1
F33D4.2	IV:7689340-7689710	2.04298e-09	0
F33D4.4	IV:7706890-7707552	1.88219e-08	1
F33E2.2	I:12573802-12574528	2.93151e-11	2
F33H12.2	II:2586870-2587521	6.384e-48	1
F33H12.7	II:2586870-2587521	6.384e-48	1
F34H10.t1	X:9638846-9639437	3.5531e-08	2
F35A5.1	X:3814725-3815155	3.68696e-17	0
F35B12.10	V:11627828-11628574	1.23345e-13	0
F35B12.2	V:11603598-11604221	2.10888e-17	2
F35B12.3	V:11604498-11604836	1.08852e-11	2
F35B12.7	V:11614779-11615162	3.05967e-06	2
F35C11.4	II:8249745-8249999	1.78427e-09	0
F35C5.1	II:12879776-12880034	6.55149e-12	2
F35C5.5	II:12894669-12895650	3.94673e-49	1
F35C5.6	II:12894669-12895650	3.94673e-49	1
F35C8.2	X:5374756-5375065	1.19783e-12	0
F35C8.5	X:5365217-5366543	3.38918e-25	1
F35D11.3	II:4604121-4604502	3.19064e-16	1
F35E12.5	V:13739989-13740205	2.26817e-06	1
F35E12.7	V:13730824-13731101	3.54825e-06	0
F35E12.9	V:13744898-13745233	5.64438e-15	2
F35E8.1	V:15905342-15905650	1.72348e-11	0
F35E8.11	V:15921156-15921455	1.25826e-06	0
F35E8.2	V:15905342-15905650	1.72348e-11	0
F35E8.8	V:15915958-15916344	3.762e-13	1
F35G2.1	IV:12196598-12198076	2.82726e-36	2
F36A4.6	IV:4259422-4259791	1.09679e-17	0
F36G3.1	X:9782517-9782879	6.302e-09	0
F36G3.5	X:9795585-9795856	4.94177e-06	0
F36G9.12	V:15978247-15978595	1.18886e-24	1
F36G9.14	V:15982743-15983072	5.05363e-12	3
F36H1.1	IV:11037122-11037508	1.60122e-08	2
F36H1.9	IV:11029400-11029756	2.41939e-09	2
F36H5.2	II:1767532-1767811	7.61822e-19	2
F37A4.7	III:6693200-6693627	6.7755e-24	2
F37A8.5	III:3952018-3952582	1.73658e-10	3
F37B4.12	V:2880357-2880759	5.08954e-20	0
F37B4.2	V:2881022-2881944	6.43712e-25	1
F37C12.10	III:7188171-7188610	2.42235e-23	1
F37C12.21	III:7188171-7188610	2.42235e-23	1
F37C12.7	III:7166584-7167498	2.35039e-12	7
F37C4.6	IV:3878315-3878972	3.41829e-22	1
F37C4.7	IV:3878315-3878972	3.41829e-22	1
F38A1.1	IV:1266107-1267164	1.12988e-80	0
F38A1.10	IV:1246733-1247156	3.55879e-18	0
F38A1.7	IV:1256681-1257165	1.02386e-25	2
F38A5.11	IV:6590040-6590404	6.83433e-19	1
F38A5.17	IV:6590040-6590404	6.83433e-19	1
F38A5.21	IV:6590040-6590404	6.83433e-19	1
F38A5.3	IV:6590040-6590404	6.83433e-19	1
F38A6.1	V:20752608-20753050	2.72136e-11	2
F38B2.4	X:11289903-11290325	7.0093e-21	1
F38B6.4	X:6674315-6674625	3.95587e-11	1
F38B7.1	V:11534367-11534940	1.58632e-25	7
F38E9.t2	X:16456596-16457039	1.09692e-18	2
F39D8.2	X:15408378-15409057	6.51651e-24	1
F39D8.3	X:15423971-15424421	7.90508e-20	3
F39E9.1	II:3318868-3319243	1.99415e-29	2
F39E9.11	II:3294863-3295623	1.88648e-13	0
F39E9.2	II:3296575-3297110	1.85708e-31	0
F39E9.6	II:3311308-3311638	1.37341e-10	0
F39G3.2	V:4737720-4738096	3.57813e-39	1
F39G3.7	V:4720828-4721296	3.95042e-10	2
F40A3.7	V:7900442-7900745	5.83341e-06	0
F40D4.12	V:17159239-17159910	3.45872e-27	2
F40D4.16	V:17159239-17159910	3.45872e-27	2
F40F11.2	IV:11595316-11595741	6.79851e-06	0
F40F12.9	III:9912962-9913364	1.17093e-08	2
F40F4.4	X:3256775-3257231	6.18092e-37	1
F40F4.6	X:3243619-3243992	3.6993e-08	1
F40F4.7	X:3244356-3244772	6.71379e-07	0
F40F8.5	II:11135249-11135550	2.86898e-10	0
F40F8.7	II:11154984-11155816	8.59665e-24	1
F40F9.1	V:9701884-9702206	1.27378e-10	0
F40F9.10	V:9712768-9713109	9.78296e-11	0
F40F9.2	V:9709746-9710212	2.75344e-08	2
F40F9.5	V:9725684-9726138	3.82604e-09	1
F40F9.9	V:9738275-9738660	5.68672e-14	0
F40G9.10	III:175875-176240	7.05713e-09	0
F40G9.15	III:183040-183416	2.02044e-14	1
F40G9.5	III:183040-183416	2.02044e-14	1
F40H3.1	II:6177904-6178323	1.3434e-22	1
F41B5.2	V:2250083-2250681	7.36247e-11	4
F41C3.3	II:4741472-4741877	4.41619e-08	2
F41C3.7	II:4728446-4729566	2.21146e-49	3
F41C6.7	X:6885376-6885825	3.98157e-09	1
F41E6.5	V:8603246-8603688	9.07738e-18	3
F41G3.12	II:6768067-6768366	3.28152e-15	0
F41G3.18	II:6768067-6768366	3.28152e-15	0
F41G4.2	X:16813089-16813838	1.08616e-11	3
F41H10.28	IV:5376920-5377617	2.02593e-16	1
F41H10.3	IV:5374215-5375430	2.75845e-09	1
F41H10.7	IV:5376920-5377617	2.02593e-16	1
F41H10.8	IV:5388456-5389083	2.46678e-11	3
F42A10.4	III:6168561-6169208	1.11821e-15	2
F42A10.5	III:6171361-6171667	1.50876e-07	0
F42A10.6	III:6176779-6177208	7.936e-13	0
F42A10.7	III:6180215-6180739	9.29467e-42	2
F42A10.9	III:6168561-6169208	1.11821e-15	2
F42C5.10	IV:7325718-7326098	1.49293e-16	1
F42D1.2	X:14786619-14787865	2.59978e-19	7
F42G2.2	II:2420701-2421746	6.10511e-16	0
F42G2.5	II:2417906-2418250	2.23145e-08	0
F42G2.8	II:2415467-2415834	9.07751e-13	1
F42G2.t1	II:2438259-2438580	1.60044e-12	0
F42G4.5	II:13073021-13073616	3.3766e-31	1
F42G4.6	II:13076051-13076678	1.13183e-12	0
F42G8.4	IV:8139029-8139328	5.43865e-10	0
F42G9.5	III:778194-778595	4.02087e-06	1
F42G9.6	III:778194-778595	4.02087e-06	1
F42H10.6	III:8479293-8479651	3.8182e-16	2
F43B10.2	X:16669083-16669432	1.88034e-06	2
F43C11.7	II:2335577-2336114	5.44847e-27	1
F43C9.1	X:4793008-4793445	2.28086e-07	0
F43G6.11	II:11797101-11797525	1.72896e-25	1
F43H9.2	V:8019783-8020186	1.43405e-17	1
F44A2.7	V:9321224-9321492	1.10843e-10	0
F44A6.4	X:10216259-10216558	1.37392e-11	0
F44A6.5	X:10218617-10219234	1.64289e-22	3
F44C4.3	V:6614218-6615040	1.45551e-109	4
F44C4.8	V:6615541-6616673	7.67873e-25	2
F44E7.2	V:5769430-5769952	8.60423e-10	1
F44E8.21	IV:5764360-5764854	3.93857e-07	4
F44E8.27	IV:5764360-5764854	3.93857e-07	4
F44E8.41	IV:5762765-5763154	2.26151e-14	5
F44F4.1	II:10880717-10881017	7.85281e-07	0
F44G3.13	V:16129144-16129500	6.86366e-06	0
F44G3.6	V:16120925-16121787	2.27445e-14	3
F44G4.8	II:9009946-9010330	5.18311e-15	0
F45C12.4	II:1728285-1728668	5.03752e-27	1
F45D11.1	II:1021375-1021660	1.08472e-07	0
F45E1.4	X:7986733-7987283	1.59879e-09	5
F45E1.5	X:7975725-7976081	1.40339e-06	0
F45E1.7	X:7998004-7998310	2.62534e-07	1
F45E6.1	X:12478378-12478798	1.55051e-25	2
F45H10.4	II:13495637-13496007	2.65584e-12	0
F45H7.4	III:3370832-3371128	6.9419e-11	0
F46A8.1	I:11249714-11250148	3.86424e-33	0
F46B6.8	V:9791300-9792440	9.42962e-31	1
F46C3.3	X:11426129-11426999	1.59954e-17	1
F46E10.1	V:6524507-6525170	3.0473e-40	1
F46E10.12	V:6524507-6525170	3.0473e-40	1
F46F2.2	X:15273555-15274599	1.02061e-07	5
F46F3.4	V:11675230-11675602	5.25468e-13	3
F46G10.1	X:13311512-13312164	3.57802e-18	2
F46G10.4	X:13333790-13334212	2.83745e-13	1
F46G10.5	X:13339042-13339600	2.83086e-13	1
F46G10.7	X:13328010-13328411	5.47255e-10	2
F46G10.8	X:13314713-13315013	1.37893e-07	1
F46H5.3	X:7233167-7234206	2.11086e-07	3
F46H5.7	X:7244699-7245216	2.93934e-45	2
F46H6.1	X:4507015-4507764	3.52073e-12	3
F46H6.2	X:4497592-4498680	4.31505e-12	2
F46H6.6	X:4497592-4498680	4.31505e-12	2
F47B10.7	X:10901720-10902093	2.93075e-34	1
F47B10.9	X:10915837-10916477	1.2776e-22	0
F47B8.4	V:14324480-14324831	7.96166e-22	1
F47C10.2	V:3851730-3852158	9.2479e-10	1
F47C10.6	V:3843961-3844249	2.98293e-06	1
F47C12.2	IV:3988574-3989087	1.60636e-113	3
F47E1.5	X:9081131-9081523	6.03641e-12	1
F47F6.1	II:1239271-1240065	2.41945e-16	4
F47G4.3	I:14074336-14074646	1.08631e-10	1
F47G4.7	I:14050984-14051287	9.59492e-13	0
F47H4.11	V:17352679-17353237	1.12094e-54	3
F47H4.6	V:17335728-17336104	2.5571e-18	0
F47H4.7	V:17339321-17339697	4.25599e-07	0
F48A9.2	I:6589209-6589672	4.54143e-13	1
F48C1.1	I:5322224-5322601	4.23991e-09	1
F48C5.1	X:11447592-11448091	4.07971e-27	2
F48D6.3	X:4248327-4248842	1.13414e-13	1
F48D6.4	X:4246213-4247719	2.04272e-17	2
F48F5.5	V:20423424-20423728	1.25773e-10	3
F48F7.1	X:13947209-13947688	9.91107e-17	1
F48F7.7	X:13980447-13980758	4.87535e-22	0
F48G7.5	V:622956-623289	5.16068e-09	0
F49C12.7	IV:9311133-9311632	7.44579e-24	2
F49E11.1	IV:13023890-13024257	1.10807e-06	0
F49E11.10	IV:13057346-13057916	8.73487e-85	3
F49E12.1	II:8399911-8400261	2.53886e-07	0
F49E12.11	II:8392188-8392518	5.17977e-17	1
F49E12.12	II:8382713-8383618	4.59576e-79	3
F49E12.6	II:8412861-8413243	5.79617e-11	0
F49E12.9	II:8386524-8387341	4.78805e-14	1
F49E2.2	X:9572033-9572653	4.538e-10	1
F49E2.6	X:9568568-9569336	7.67833e-13	2
F49E8.2	IV:7550439-7550805	2.87548e-06	1
F49E8.3	IV:7550439-7550805	2.87548e-06	1
F49F1.5	IV:4120294-4120606	4.02174e-10	0
F49H12.1	X:2090425-2090980	1.1553e-13	4
F49H12.6	X:2068270-2068691	6.04383e-15	1
F49H6.13	V:17009267-17009731	7.2952e-17	1
F49H6.3	V:17013907-17014459	1.43743e-64	1
F49H6.5	V:17022932-17023309	1.58539e-29	1
F52A8.6	I:7348615-7348913	7.59036e-09	0
F52B10.1	X:2906331-2906694	6.29819e-14	1
F52B5.1	I:8302014-8302421	2.17975e-28	2
F52C9.8	III:5318505-5319032	2.4131e-14	2
F52D1.2	X:449887-450174	2.15852e-09	0
F52D4.35	IV:13707785-13708365	1.34506e-31	4
F52E1.13	V:8423570-8424813	8.23069e-14	1
F52E1.14	V:8383505-8384999	3.56097e-49	2
F52E1.7	V:8386163-8386509	8.68095e-16	1
F52E1.9	V:8401820-8402195	8.19287e-07	2
F52E4.8	X:3102196-3102625	5.18814e-10	2
F52F10.1	V:1558124-1558470	6.44901e-23	0
F52F10.4	V:1545730-1546117	1.22109e-20	1
F52G2.3	IV:13548203-13548524	1.42119e-14	1
F52G2.4	IV:13548203-13548524	1.42119e-14	1
F52G3.1	X:16963501-16963832	6.11873e-15	0
F52H2.3	X:2540939-2541694	1.12393e-20	1
F52H2.4	X:2544676-2545005	1.81714e-14	1
F52H2.6	X:2565398-2565908	5.13834e-13	3
F52H2.7	X:2568894-2569530	4.2109e-34	2
F52H3.5	II:10028980-10029417	1.28437e-15	3
F52H3.7	II:10016815-10017552	1.62071e-22	3
F52H3.8	II:10028212-10028497	8.51813e-07	1
F53A9.2	X:8709430-8709725	1.92677e-09	1
F53A9.6	X:8713853-8714197	1.80831e-16	2
F53A9.8	X:8719876-8720192	2.87407e-17	2
F53B1.2	X:2107348-2107874	1.65971e-16	0
F53B2.8	IV:12527078-12527624	6.2351e-17	4
F53C11.7	V:13803907-13804144	2.83658e-07	0
F53C3.12	II:3911086-3911719	2.08207e-19	3
F53E10.4	V:2592321-2592744	5.21382e-12	0
F53F1.6	V:13417982-13418282	6.40715e-06	1
F53F1.7	V:13419943-13420292	4.09945e-06	2
F53F1.8	V:13421702-13422065	8.13189e-24	1
F53F10.7	I:3821717-3822032	3.06358e-07	0
F53H10.2	V:10855333-10855791	7.45699e-33	3
F53H10.3	V:10859089-10860136	5.63942e-09	4
F53H2.3	V:20412103-20412660	2.012e-15	4
F53H8.3	X:938294-939052	4.83639e-25	1
F53H8.4	X:945625-946102	1.84648e-19	0
F54A5.1	I:987570-988012	1.02071e-25	1
F54B11.11	X:13578524-13578790	4.71369e-08	0
F54B11.5	X:13595958-13596692	6.9865e-08	7
F54C9.2	II:8566074-8567250	5.41722e-46	2
F54C9.3	II:8566074-8567250	5.41722e-46	2
F54D1.6	IV:11288931-11289415	1.6671e-45	2
F54D10.6	II:3815532-3816395	3.71196e-12	2
F54D12.3	II:1386510-1386821	4.6924e-16	1
F54D5.3	II:11571329-11571775	9.77862e-28	1
F54D5.4	II:11569244-11569511	1.79944e-08	1
F54D7.2	I:4804414-4805157	1.97736e-20	3
F54D8.3	III:5077121-5077544	1.95762e-10	6
F54E2.1	V:2810216-2810579	4.15858e-18	1
F54F11.2	II:13508563-13508866	5.02357e-08	0
F54F3.1	V:12909600-12909950	9.9039e-17	2
F54F3.3	V:12919697-12920080	9.13245e-11	0
F54H5.2	II:6628458-6628726	9.93454e-13	1
F54H5.4	II:6616162-6616499	2.15529e-10	0
F54H5.5	II:6625479-6625747	3.15054e-08	0
F54H5.6	II:6625479-6625747	3.15054e-08	0
F55A12.4	I:5353635-5354411	9.66922e-24	7
F55A12.8	I:5353635-5354411	9.66922e-24	7
F55A12.9	I:5382580-5383030	1.28838e-10	0
F55A3.1	I:10807083-10807803	1.15009e-28	6
F55A4.8	X:1046436-1046811	1.00435e-22	1
F55A4.9	X:1010587-1012906	2.0753e-54	7
F55A8.2	IV:1866959-1867266	1.29793e-06	4
F55B11.114	IV:14430888-14431256	1.11298e-14	1
F55B11.130	IV:14414163-14414740	1.09781e-51	5
F55B11.4	IV:14430888-14431256	1.11298e-14	1
F55B11.64	IV:14414163-14414740	1.09781e-51	5
F55B11.73	IV:14413345-14413813	3.07786e-41	3
F55C12.5	II:5872161-5872988	5.49344e-16	1
F55C12.7	II:5864032-5864280	1.69645e-06	0
F55E10.7	X:8355333-8355821	4.2765e-30	2
F55F10.1	IV:4386177-4386722	1.15295e-08	2
F55F3.2	X:13760004-13760357	5.98981e-10	1
F55F3.3	X:13774117-13774453	2.25402e-08	2
F55G1.13	IV:7497263-7497579	1.34372e-08	0
F55G1.7	IV:7467123-7467626	6.56826e-17	1
F55G11.12	IV:12973356-12973703	8.15181e-27	1
F55G11.2	IV:12969161-12969507	2.53622e-20	0
F55G11.4	IV:12973356-12973703	8.15181e-27	1
F55G11.5	IV:12964640-12965379	1.49364e-22	0
F55G11.8	IV:12962553-12962946	4.86854e-19	1
F55G11.9	IV:12951759-12952110	4.76256e-16	0
F55H12.2	I:8867505-8868736	9.87675e-27	4
F55H12.3	I:8875977-8876386	3.26138e-13	2
F55H12.5	I:8869060-8869449	1.50554e-07	2
F55H12.6	I:8864054-8864590	1.89599e-32	2
F55H2.1	III:9500244-9500654	1.7112e-07	3
F56A11.4	IV:551908-552306	1.08788e-14	1
F56A3.5	I:5187251-5187597	1.06615e-13	0
F56B6.2	X:3552945-3553356	4.92013e-11	1
F56B6.6	X:3534089-3534643	1.47075e-39	3
F56C11.6	I:171068-171364	4.75093e-09	0
F56C3.2	X:1371718-1372090	5.6408e-15	2
F56C4.4	IV:10630946-10631466	1.11815e-09	1
F56C9.7	III:7315159-7315476	6.26896e-20	1
F56C9.8	III:7323034-7323616	1.57149e-18	1
F56D12.6	II:1315236-1315583	2.47017e-11	2
F56D5.6	IV:9401716-9402125	2.38125e-10	2
F56D6.2	IV:3921918-3922289	3.17145e-24	1
F56D6.7	IV:3899679-3900312	4.02892e-118	2
F56E3.3	X:3181876-3182213	8.43767e-13	0
F56F3.4	III:4468436-4468779	1.12456e-06	0
F56H11.1	IV:9540246-9540704	6.9904e-27	1
F56H11.4	IV:9527040-9527615	6.15071e-13	2
F56H9.7	V:12633969-12634430	3.42094e-34	0
F57B1.6	V:13212524-13212989	5.62981e-64	3
F57B10.7	I:6556127-6556493	2.29133e-09	4
F57C12.2	X:551262-551789	6.59414e-26	2
F57C12.6	X:555067-555773	7.38395e-20	0
F57F4.3	V:6400559-6400846	4.58117e-11	1
F57F4.4	V:6411114-6411608	5.33345e-51	1
F57G12.1	X:12174618-12175023	2.32907e-06	1
F57G8.6	V:16342200-16342605	2.35811e-15	2
F58A3.1	X:11036137-11037015	4.93542e-13	5
F58A3.4	X:11010225-11010612	5.97078e-13	0
F58A4.10	III:9629789-9630417	6.60039e-09	7
F58A4.11	III:9638185-9638780	1.0985e-42	3
F58A4.7	III:9621792-9622434	1.90692e-26	3
F58A4.9	III:9629789-9630417	6.60039e-09	7
F58A6.1	II:5142092-5142520	7.59304e-20	2
F58B3.1	IV:11623061-11623431	7.20515e-12	1
F58B3.11	IV:11623743-11624098	6.31983e-34	1
F58B3.3	IV:11628510-11628862	3.03568e-14	1
F58B4.5	V:10932326-10932838	7.77936e-33	1
F58B6.1	III:1115879-1116130	3.20907e-09	0
F58E1.6	II:1670263-1670857	1.36704e-22	0
F58E10.1	V:14001331-14001810	1.0195e-07	1
F58E6.12	V:9738275-9738660	5.68672e-14	0
F58F12.1	II:6382613-6382986	1.64741e-08	1
F58F6.3	IV:1378915-1379362	2.64915e-47	3
F58F9.19	IV:6248520-6248816	3.08879e-09	3
F58F9.3	IV:6232870-6233201	6.44231e-12	1
F58G1.4	II:12931411-12932079	6.77867e-24	1
F58G6.11	IV:9668080-9668539	5.11566e-18	3
F58G6.12	IV:9668080-9668539	5.11566e-18	3
F58G6.3	IV:9653279-9653533	7.96935e-06	0
F58G6.5	IV:9668080-9668539	5.11566e-18	3
F58G6.9	IV:9651166-9651774	6.8287e-19	2
F58H1.6	V:11941586-11942063	2.58597e-56	2
F58H7.2	IV:945655-945951	2.44643e-13	1
F59A1.11	V:17661596-17662665	1.04542e-43	3
F59A1.t2	V:17661596-17662665	1.04542e-43	3
F59A6.1	II:5022308-5022925	2.70958e-22	1
F59B1.6	V:3632149-3632731	6.81609e-44	3
F59B1.7	V:3634390-3635157	8.49888e-40	3
F59B1.8	V:3644357-3644653	2.12274e-09	5
F59B2.3	III:8997694-8998488	6.84478e-09	2
F59B2.7	III:9007016-9007537	9.06462e-06	5
F59B8.2	IV:9442049-9442676	1.08498e-23	7
F59C6.11	I:10532243-10532855	2.15881e-47	3
F59C6.14	I:10527028-10527262	4.93036e-06	0
F59D6.2	V:3027933-3028349	3.68372e-13	0
F59D6.3	V:3024287-3024608	3.27939e-15	0
F59E11.11	V:8975040-8975795	1.87329e-08	3
F59F3.4	X:11005407-11006196	2.70247e-16	0
F59F4.1	X:15838504-15839051	1.03017e-15	1
F59F4.3	X:15847609-15847996	2.95601e-07	2
F59F5.1	X:10528909-10529390	2.85889e-15	2
F59F5.2	X:10533473-10533716	2.4775e-07	0
F59F5.3	X:10541435-10541822	2.26098e-14	0
F59G1.1	II:5913958-5914368	1.87226e-25	2
F59G1.9	II:5912128-5912501	7.8621e-30	2
F59H5.1	II:2503746-2504090	2.32589e-12	0
H01A20.1	X:14557754-14558457	8.94233e-13	7
H01M10.1	X:2580433-2581082	3.27944e-37	2
H03A11.2	X:15229179-15229518	2.22595e-12	0
H03G16.6	X:15049946-15050543	1.58779e-14	1
H05C05.1	III:2948626-2949080	1.22447e-26	6
H06H21.14	IV:4821001-4821380	1.33649e-11	1
H06H21.8	IV:4821001-4821380	1.33649e-11	1
H08J11.2	X:9096811-9097205	7.98323e-12	2
H09I01.1	IV:8255239-8255573	5.99736e-10	0
H09I01.2	IV:8251363-8251698	1.24129e-09	1
H10D18.2	V:3812336-3812672	4.47058e-09	1
H10E21.1	III:14571-15757	1.69955e-76	5
H10E21.2	III:8790-8996	5.4048e-06	0
H10E21.3	III:14571-15757	1.69955e-76	5
H12C20.3	V:11574560-11575295	1.98173e-10	1
H12D21.7	V:14895491-14895932	2.17783e-13	1
H13N06.3	X:15493320-15494548	3.54531e-11	1
H16O14.1	IV:6051880-6052319	1.09286e-11	1
H16O14.23	IV:6051880-6052319	1.09286e-11	1
H16O14.41	IV:6051880-6052319	1.09286e-11	1
H17B01.1	II:1503679-1504022	5.15548e-06	2
H17B01.5	II:1475372-1475715	3.70835e-17	0
H18N23.2	X:17637498-17639269	2.16661e-33	1
H19M22.4	III:2652913-2653532	3.68055e-09	2
H20J18.1	X:12517244-12519466	1.37347e-49	5
H21P03.3	IV:11487617-11488530	1.07334e-16	3
H22K11.1	X:6790497-6791482	1.3092e-33	2
H22K11.2	X:6784180-6784517	3.95489e-25	0
H22K11.4	X:6788905-6789582	1.57444e-39	2
H23N18.6	V:4914825-4915275	7.47305e-13	1
H24G06.1	V:9453892-9454262	2.59075e-14	1
H24K24.4	V:910577-911086	1.06154e-14	6
H25K10.1	IV:16206338-16206638	7.6977e-08	0
H25K10.12	IV:16206338-16206638	7.6977e-08	0
H25K10.48	IV:16206338-16206638	7.6977e-08	0
H25K10.58	IV:16203290-16203854	4.27357e-43	1
H27C11.1	IV:9762744-9763115	1.08856e-14	2
H28G03.2	X:5213089-5214016	3.32096e-34	5
H34C03.5	IV:6770408-6770725	1.47594e-06	0
H34C03.8	IV:6770408-6770725	1.47594e-06	0
H34I24.2	III:2841909-2842209	7.92328e-12	0
H37A05.2	V:13630908-13631240	3.55597e-10	0
H39E23.1	V:14132813-14133773	1.09437e-09	1
H41C03.3	II:5846261-5846509	6.51933e-08	0
H42K12.3	X:1311568-1311928	8.19856e-10	1
H43E16.1	II:6673900-6674297	1.9258e-26	1
JC8.14	IV:13253718-13254252	5.176e-40	4
K01A2.11	II:334062-334414	1.58153e-11	2
K01A2.2	II:319531-319915	1.84801e-10	3
K01A6.2	IV:11721848-11722266	1.49186e-07	1
K01B6.1	III:9288564-9289438	5.10977e-11	0
K01C8.1	II:8266551-8266898	5.58068e-18	1
K01C8.3	II:8270218-8270472	3.29251e-07	0
K01D12.12	V:12414399-12414698	1.33883e-06	1
K01F9.5	III:8866953-8868605	1.77624e-21	7
K02A11.1	I:9738428-9738769	4.61644e-16	1
K02A2.5	II:7414808-7415111	1.00711e-08	1
K02B9.4	X:13934193-13934485	1.50825e-07	0
K02B9.5	X:13919588-13919920	6.86117e-10	1
K02C4.5	II:8078015-8078502	7.23571e-15	2
K02D10.4	III:8782692-8783129	2.2939e-15	4
K02D7.1	IV:291737-297343	2.11865e-182	5
K02D7.4	IV:320406-320757	1.80851e-08	0
K02D7.5	IV:305053-305553	1.76447e-13	1
K02D7.t1	IV:324120-324422	2.92854e-06	0
K02E2.4	V:20374477-20374843	1.43707e-15	0
K02E7.6	II:1056813-1057296	1.05214e-42	2
K02F3.2	III:844679-845894	5.14784e-17	7
K02G10.1	X:4706747-4707658	4.62383e-17	6
K02G10.3	X:4672533-4673857	2.12153e-28	1
K02G10.6	X:4698254-4698639	9.04481e-15	1
K03A1.2	X:7291756-7292777	3.9459e-15	1
K03A1.5	X:7305513-7306054	4.43929e-10	4
K03A11.5	X:13062933-13063214	1.33841e-06	0
K03B8.12	V:11412170-11412582	7.30788e-09	4
K03B8.5	V:11403101-11403419	6.13036e-15	1
K03B8.7	V:11412170-11412582	7.30788e-09	4
K03B8.t1	V:11412170-11412582	7.30788e-09	4
K03C7.2	X:3820559-3821127	3.17182e-26	2
K03C7.3	X:3830370-3831395	2.02711e-07	1
K03H1.10	III:9922227-9922597	2.21319e-16	2
K03H1.5	III:9932082-9932425	3.50519e-06	0
K03H6.2	IV:1510318-1510610	2.13876e-15	1
K03H6.t1	IV:1510318-1510610	2.13876e-15	1
K04A8.5	V:6546816-6547147	3.82515e-09	0
K04C2.3	III:6872491-6872909	5.26983e-09	4
K04D7.3	IV:10180214-10181088	8.44551e-11	5
K04E7.2	X:6457414-6458758	7.47448e-38	0
K04F10.1	I:6364676-6365230	1.0971e-37	7
K04G2.1	I:8029278-8029618	6.71166e-07	0
K04H4.6	III:9366331-9366663	3.86732e-11	0
K05B2.2	X:4911536-4911784	1.69774e-07	0
K05D4.4	V:16174109-16174490	1.01973e-15	0
K05F1.10	II:5805246-5806082	1.15444e-33	1
K05F6.10	II:1576795-1577172	3.39838e-30	1
K05G3.3	X:16487255-16487587	1.23986e-07	0
K06A1.6	II:6469333-6469644	1.27604e-08	0
K06A4.10	V:9489050-9489854	4.61993e-20	2
K06A4.7	V:9491443-9492231	2.20982e-25	2
K06A9.1	X:1546868-1547255	2.0616e-10	1
K06B4.4	V:15666697-15667130	1.48703e-61	4
K06C4.8	V:8905704-8906052	5.42428e-15	2
K06G5.1	X:14213962-14214939	1.12774e-54	2
K07A3.2	I:2587343-2588070	1.2755e-63	7
K07A9.3	IV:1834211-1834565	3.27479e-14	1
K07A9.4	IV:1845096-1845530	1.8826e-16	7
K07B1.8	V:9340143-9340657	3.90902e-07	2
K07C11.7	V:8212815-8213145	2.26821e-10	1
K07C11.8	V:8217047-8218215	1.59888e-34	2
K07C6.5	V:3935839-3936440	8.57953e-16	0
K07D4.7	II:4006374-4006683	2.28772e-14	0
K07E3.4	X:8083244-8084792	8.93041e-31	5
K07E3.7	X:8098660-8099652	6.84214e-09	0
K07F5.12	IV:9854978-9855328	1.11433e-12	1
K07F5.19	IV:9875449-9876121	8.7901e-22	5
K07G5.5	I:7169787-7170070	2.42847e-08	0
K08A2.5	II:2975507-2976156	4.91432e-33	5
K08B12.2	V:6251095-6251868	6.24524e-20	2
K08B4.1	IV:6099721-6100302	9.33494e-12	4
K08B4.20	IV:6083646-6084045	3.86381e-18	6
K08B4.36	IV:6083646-6084045	3.86381e-18	6
K08B4.5	IV:6086464-6086858	8.12121e-35	0
K08B4.6	IV:6093472-6093849	1.52847e-11	3
K08B4.9	IV:6083646-6084045	3.86381e-18	6
K08C7.1	IV:10660128-10660467	6.56134e-09	0
K08C7.2	IV:10661646-10662128	2.742e-12	2
K08C7.5	IV:10682154-10684817	6.04404e-57	6
K08D10.10	IV:4154752-4154980	7.53342e-07	0
K08D8.2	IV:12902446-12902791	3.53416e-08	0
K08D8.3	IV:12906442-12906872	4.29486e-22	1
K08D8.4	IV:12909850-12910214	4.35086e-19	2
K08D8.5	IV:12911955-12912338	8.06139e-22	1
K08D8.6	IV:12890503-12890791	8.17676e-10	0
K08D8.7	IV:12896318-12896736	1.33067e-16	0
K08D8.8	IV:12901552-12902034	8.15065e-38	1
K08D8.9	IV:12898861-12899183	3.122e-12	1
K08E3.5	III:13766449-13767318	1.7066e-19	6
K08E7.9	IV:12599129-12599513	1.72341e-24	2
K08F8.3	II:8761716-8762116	1.2427e-06	0
K08F9.1	V:15139861-15140184	2.17215e-15	1
K08H10.3	V:10012659-10012981	2.04417e-12	5
K08H10.4	V:10003425-10004035	3.01501e-10	7
K08H2.10	X:13257259-13257901	4.04079e-28	1
K08H2.7	X:13247537-13248329	1.32657e-12	2
K09A9.1	X:15609727-15610964	1.26497e-60	6
K09A9.3	X:15598534-15599193	7.09008e-17	1
K09C4.11	X:3297836-3298214	5.35227e-23	1
K09C4.4	X:3288608-3288890	8.90394e-07	0
K09C4.5	X:3283163-3283532	1.33584e-11	1
K09C8.1	X:10957290-10957595	1.86785e-10	0
K09D9.1	V:4024782-4025141	1.03394e-19	3
K09E10.1	IV:12305909-12306356	3.9955e-20	2
K09E2.2	X:8675948-8676450	1.46441e-13	3
K09E2.3	X:8675948-8676450	1.46441e-13	3
K09E9.1	X:15622022-15622396	3.10492e-06	0
K09F5.3	X:7725159-7726030	2.66194e-71	2
K10B3.6	X:3111715-3112292	9.06718e-06	2
K10C2.1	X:6429516-6429904	1.54284e-26	1
K10C2.3	X:6445170-6445578	1.78369e-12	0
K10C3.2	I:9853014-9853333	8.16811e-07	3
K10D11.2	IV:12978306-12979049	1.07368e-35	1
K10D11.3	IV:12985979-12986280	1.30846e-11	1
K10D11.5	IV:12991636-12992016	1.40746e-11	1
K10D11.6	IV:12989323-12989609	2.92941e-06	0
K10D11.8	IV:13008336-13009237	4.60846e-42	1
K10D2.6	III:5201206-5201678	3.33766e-30	3
K10D6.4	V:11202210-11202510	2.69077e-09	0
K10G4.6	V:17268462-17268787	2.09761e-14	0
K10G6.5	II:3986993-3987338	3.26208e-16	0
K10H10.13	II:14510149-14510418	2.15166e-07	0
K10H10.2	II:14494416-14494781	5.58925e-10	3
K11C4.3	V:6881744-6882100	4.0064e-15	0
K11C4.4	V:6900812-6901363	7.18496e-13	3
K11D12.3	V:5018013-5018432	5.11215e-11	3
K11D12.4	V:5026388-5026798	1.3412e-11	1
K11D12.5	V:5030207-5030612	5.20567e-17	1
K11D2.2	I:12505817-12506329	9.2057e-28	1
K11D9.2	III:10820499-10820898	2.24249e-22	1
K11D9.3	III:10802735-10803031	3.50284e-09	0
K11D9.4	III:10804759-10805055	8.41148e-08	0
K11E4.2	X:13717337-13717671	6.41083e-06	0
K11E4.5	X:13747964-13748341	4.51649e-11	1
K11E8.1	IV:10331823-10332722	1.72888e-24	4
K11G12.5	X:6724302-6724551	8.09379e-06	0
K11G12.6	X:6728808-6729865	1.33762e-10	4
K11G9.6	V:6691778-6692316	1.08537e-07	2
K11H12.3	IV:673365-673734	1.54492e-15	0
K11H3.1	III:9857021-9857580	3.20471e-10	2
K11H3.3	III:9849875-9850366	9.50836e-10	5
K12B6.9	V:6291344-6291714	6.81063e-13	0
K12C11.1	I:1346159-1346484	9.60003e-13	0
K12C11.3	I:1335147-1335579	1.32575e-30	0
K12D12.5	II:11859769-11860214	1.4614e-36	0
K12G11.3	V:11885065-11886359	1.90853e-30	6
K12H4.7	III:8050896-8051264	5.60307e-32	1
K12H6.1	II:2802735-2803189	7.31334e-13	4
K12H6.12	II:2805011-2805789	1.36038e-07	2
K12H6.6	II:2833874-2834562	2.97181e-24	2
LLC1.10	IV:14456691-14457016	6.1249e-16	1
LLC1.109	IV:14456691-14457016	6.1249e-16	1
LLC1.2	IV:14456691-14457016	6.1249e-16	1
LLC1.57	IV:14456691-14457016	6.1249e-16	1
M01A8.1	III:9258422-9258917	1.46746e-07	0
M01D1.2	II:1028666-1028977	8.34091e-37	1
M01D7.4	I:1844943-1845239	2.10028e-08	4
M01E10.2	III:2050500-2050834	3.87438e-12	0
M01E11.4	I:5571257-5571761	2.35965e-09	0
M01E11.7	I:5587535-5587896	2.32232e-31	1
M01E5.3	I:13287150-13287568	2.1018e-11	7
M01F1.5	III:3519507-3519884	4.33746e-15	1
M01G12.9	I:12109955-12110245	2.63404e-09	0
M01G5.5	III:1531380-1531602	1.23704e-08	1
M01H9.1	IV:4486699-4487612	9.2944e-22	1
M01H9.3	IV:4475689-4476157	1.84502e-36	3
M01H9.4	IV:4481233-4481665	3.87871e-18	0
M02B1.2	IV:12842157-12842567	3.63795e-28	2
M02B7.5	IV:3819382-3819773	5.01307e-22	0
M02D8.4	X:8752484-8752915	6.52162e-08	2
M02D8.5	X:8755895-8756377	7.12856e-19	1
M02E1.2	X:312304-312622	5.99335e-27	1
M02F4.7	X:3031428-3031926	3.34662e-43	1
M02H5.1	V:474187-474942	7.08608e-13	1
M02H5.2	V:474187-474942	7.08608e-13	1
M02H5.5	V:459490-459854	1.28522e-15	1
M03A8.1	X:6818029-6818482	9.21159e-24	2
M03A8.2	X:6806862-6807613	3.54789e-08	6
M03A8.4	X:6819640-6820116	1.38255e-13	2
M03B6.2	X:13852338-13852673	1.78159e-18	0
M03F8.4	V:5930497-5931323	5.34078e-24	1
M04C3.1	V:19443571-19443916	3.29277e-11	0
M04C3.3	V:19445450-19445839	1.53126e-08	1
M04D5.3	I:11341538-11341851	2.46972e-08	0
M04F3.4	I:4771945-4772269	4.47233e-09	0
M04G12.1	V:13377065-13377543	3.52692e-39	2
M04G12.2	V:13380983-13381412	1.3658e-22	0
M05B5.2	I:7174113-7174483	3.62831e-07	1
M05B5.7	I:7176721-7177034	1.32535e-06	2
M05D6.4	II:8479281-8479797	1.38954e-08	2
M05D6.6	II:8484493-8484978	7.8478e-41	5
M05D6.7	II:8485511-8485996	3.30504e-24	4
M110.5	II:8226365-8226790	9.4412e-11	5
M153.1	X:12146424-12146814	2.19341e-26	0
M153.2	X:12154022-12154768	2.89465e-17	0
M162.2	V:19788392-19788767	2.6668e-19	0
M163.1	X:14501898-14504843	7.20359e-48	7
M176.1	II:9412077-9412405	1.82081e-13	1
M176.4	II:9419077-9419473	1.20602e-11	0
M28.12	II:10647067-10647341	4.1742e-10	0
M28.6	II:10653457-10653873	2.18105e-14	0
M28.8	II:10630935-10631231	3.01029e-10	0
M6.1	X:644926-645201	1.20176e-08	0
M60.2	X:8242823-8243545	5.70504e-62	1
M60.4	X:8238590-8239114	2.47301e-11	4
M60.5	X:8242823-8243545	5.70504e-62	1
M79.1	X:10617827-10618080	3.56892e-09	0
M79.2	X:10630151-10630717	6.46205e-23	2
M88.1	III:4540568-4541044	5.5542e-18	1
PDB1.1	X:7558852-7559493	7.87334e-20	2
R01B10.1	V:6044539-6045498	6.23757e-09	1
R01B10.3	V:6044539-6045498	6.23757e-09	1
R01B10.5	V:6048745-6049011	1.86774e-07	0
R02D5.1	V:14505591-14506024	1.70166e-13	5
R02D5.3	V:14482747-14483053	1.00093e-10	0
R02E12.6	X:4008842-4009335	7.22072e-31	1
R02F2.1	III:5505191-5506591	1.27802e-15	3
R03D7.1	II:10925513-10926099	2.42223e-10	1
R03D7.6	II:10949379-10949745	8.73224e-08	0
R03E9.3	X:6761243-6762165	4.99981e-35	0
R03G5.5	X:7799531-7799860	1.28404e-07	0
R03G8.3	X:13088502-13088805	6.30322e-06	1
R04B5.5	V:10087101-10087531	4.95682e-19	4
R04B5.9	V:10096947-10097391	3.09735e-41	1
R04E5.10	X:8824328-8824876	4.66974e-42	1
R04E5.2	X:8811928-8812349	1.28815e-14	1
R05D11.1	I:8587690-8588057	1.12684e-06	0
R05D3.2	III:8370649-8371304	2.06241e-09	3
R05D7.5	I:12184837-12185226	8.83725e-22	0
R05D8.8	V:2765046-2765435	3.53881e-09	1
R05F9.12	II:4920526-4921219	3.7981e-10	2
R05F9.13	II:4920526-4921219	3.7981e-10	2
R05F9.5	II:4888574-4891797	1.26874e-13	4
R05F9.6	II:4888574-4891797	1.26874e-13	4
R05G6.10	IV:7520358-7521197	1.6139e-24	2
R06B10.3	III:1002511-1002877	2.67631e-24	2
R06B9.6	II:13737608-13738268	1.75854e-18	6
R06C7.5	I:7248595-7248978	9.26097e-12	0
R07A4.2	X:10748149-10748415	2.22478e-08	0
R07B1.10	X:9850075-9850588	1.72755e-06	1
R07B1.3	X:9858098-9858364	4.12926e-07	1
R07B1.4	X:9862884-9863594	4.21995e-19	1
R07B5.3	V:9833198-9833511	7.67394e-06	0
R07B7.10	V:12085903-12086288	1.18923e-14	1
R07B7.6	V:12075954-12076535	5.5981e-17	2
R07C12.1	IV:4151994-4152540	4.02805e-18	0
R07C12.2	IV:4147874-4148574	3.0238e-21	1
R07C12.3	IV:4144558-4144860	4.16573e-07	0
R07C12.4	IV:4151994-4152540	4.02805e-18	0
R07C3.1	II:943772-944182	3.01354e-31	1
R07C3.12	II:922726-923155	4.86081e-39	0
R07C3.7	II:915117-915730	6.19137e-112	2
R07E3.1	X:10340009-10340286	3.38546e-11	1
R07E3.4	X:10333343-10333720	1.39222e-13	3
R07E4.1	X:5962185-5962938	6.25462e-53	0
R07E5.13	III:4413124-4413516	1.45887e-20	3
R07E5.16	III:4413124-4413516	1.45887e-20	3
R07H5.1	IV:11182627-11183320	8.13793e-15	0
R07H5.10	IV:11215928-11216202	7.6968e-08	0
R07H5.2	IV:11182627-11183320	8.13793e-15	0
R07H5.8	IV:11211496-11212063	2.6063e-21	3
R08A2.4	V:14716281-14716554	2.58633e-06	0
R08C7.12	IV:4449567-4450485	1.18541e-30	3
R08C7.14	IV:4449567-4450485	1.18541e-30	3
R08D7.6	III:8985664-8986247	3.77637e-08	5
R08E3.2	X:4821600-4821998	1.11225e-10	0
R08E3.3	X:4818846-4819316	4.90998e-29	0
R08E5.2	V:3774605-3775196	1.05967e-07	0
R09A1.3	V:1027169-1027440	2.22809e-07	1
R09A8.3	X:12633780-12634188	2.04019e-13	0
R09B5.4	V:1464537-1464954	1.15718e-22	0
R09B5.6	V:1456614-1457152	6.50509e-26	2
R09D1.11	II:9468294-9468976	1.08077e-40	2
R09F10.1	X:8323334-8323702	2.36146e-17	2
R09H10.3	IV:10606582-10607632	1.1615e-25	2
R09H10.5	IV:10628735-10629018	5.27304e-11	1
R107.9	III:9035031-9035325	8.02607e-07	1
R10E11.5	III:9786692-9787096	8.80138e-22	1
R10E8.1	V:18250211-18250681	4.14952e-06	0
R10E8.3	V:18236851-18237184	3.8261e-09	1
R10E8.4	V:18246030-18246464	3.9553e-26	1
R10E8.6	V:18266114-18266953	2.76424e-34	1
R10E8.7	V:18231358-18231782	2.81887e-09	0
R10E8.8	V:18241238-18242177	1.85894e-25	1
R10E8.9	V:18250211-18250681	4.14952e-06	0
R10H10.3	IV:10388211-10388630	4.75728e-25	1
R10H10.9	IV:10388211-10388630	4.75728e-25	1
R11.1	X:16192447-16192938	2.79948e-50	2
R11A5.4	I:7870010-7872621	1.1195e-16	5
R11E3.5	IV:4788297-4788706	4.79242e-07	6
R11F4.1	II:4090756-4091144	2.96768e-14	2
R11G10.3	V:13529132-13530028	2.42084e-37	1
R11G11.14	V:524061-524449	1.0435e-17	0
R11G11.2	V:532052-532435	2.1337e-08	7
R11H6.1	V:14595945-14596416	3.6331e-09	0
R12A1.2	V:1414883-1415440	2.34707e-18	1
R12A1.4	V:1433110-1433456	4.73203e-21	0
R12B2.6	III:5835154-5835864	8.40351e-18	7
R12B2.7	III:5813524-5814591	1.48501e-17	2
R12C12.1	II:6049530-6049894	8.30907e-23	2
R12C12.9	II:6025572-6026087	1.9372e-21	1
R12E2.11	I:4173527-4175221	1.30267e-15	3
R12E2.12	I:4173527-4175221	1.30267e-15	3
R12E2.8	I:4158038-4158457	2.58038e-27	1
R12E2.9	I:4161023-4161426	6.1321e-15	2
R13.6	IV:10810831-10811193	3.09958e-10	2
R13F6.5	III:6848418-6848961	5.25181e-13	1
R13F6.9	III:6863001-6863338	1.33547e-06	0
R13H4.1	V:11834464-11834760	7.47856e-08	1
R13H4.3	V:11834464-11834760	7.47856e-08	1
R13H4.4	V:11849389-11849752	1.54581e-14	0
R13H4.5	V:11859230-11859854	1.57654e-18	4
R13H8.1	I:10752728-10753370	1.71606e-14	2
R151.2	III:7211999-7212550	1.14362e-10	3
R153.1	II:7638994-7639706	5.89282e-23	5
R193.2	X:1147484-1147787	7.05957e-09	1
R31.1	V:11901555-11902351	6.09093e-07	1
R52.3	II:2104274-2104582	8.26998e-10	0
R52.9	II:2122798-2123126	1.60036e-22	0
R53.7	II:9974192-9974525	8.80211e-19	1
R57.2	X:299060-299497	1.99468e-15	1
T01A4.1	I:4480903-4481244	3.46954e-08	1
T01B10.5	X:8492638-8493211	2.06341e-40	2
T01B11.2	IV:8451850-8452251	1.18265e-22	1
T01B11.3	IV:8456499-8456817	3.82405e-09	0
T01B11.8	IV:8453136-8454589	5.01167e-50	1
T01B6.3	X:2320467-2321002	3.08654e-28	1
T01B7.5	II:8717839-8718366	1.47761e-10	1
T01B7.8	II:8737968-8739367	4.6912e-31	2
T01C2.1	V:5634420-5634921	3.22957e-11	2
T01C3.4	V:14993540-14994100	3.91365e-59	0
T01C3.5	V:14995069-14995435	3.30753e-12	1
T01D1.2	II:161982-162664	4.76557e-32	5
T01D3.6	V:13716157-13716991	8.70427e-23	1
T01E8.8	II:10231839-10232204	3.44558e-23	0
T01G5.5	V:15133796-15134178	7.24818e-26	0
T01G6.7	V:477604-478464	1.31717e-23	3
T01G6.8	V:483264-483777	4.42356e-12	0
T01H8.5	I:8563463-8563833	9.74572e-12	0
T02B5.1	V:14165820-14166081	1.69827e-07	0
T02B5.3	V:14160301-14161084	1.07689e-11	0
T02B5.5	V:14160301-14161084	1.07689e-11	0
T02C12.1	III:4039760-4040132	1.06196e-33	3
T02C5.1	X:2692961-2693621	1.79458e-07	2
T02C5.3	X:2698045-2698969	2.85939e-15	1
T02D1.5	IV:17405669-17406499	1.06938e-25	2
T02D1.8	IV:17387527-17387902	3.10093e-10	0
T02E1.5	I:8218174-8218735	1.17985e-32	2
T02G5.8	II:7074461-7075390	1.11355e-14	1
T02G6.1	I:11798595-11798932	2.1261e-20	1
T02G6.7	I:11830077-11830432	6.61788e-14	1
T03D3.1	V:2848528-2849483	1.48072e-44	1
T03D8.1	V:20831858-20832334	2.38608e-06	3
T03E6.7	V:16592157-16595845	2.7798e-72	7
T03E6.t1	V:16592157-16595845	2.7798e-72	7
T03F1.6	I:3843589-3844187	2.02967e-16	0
T03F1.8	I:3861610-3862241	7.17473e-06	0
T03F6.3	III:13388529-13388986	8.21607e-28	0
T03F7.4	V:11299452-11299787	6.11675e-09	0
T03G6.2	X:2590108-2590405	1.84209e-06	1
T04B2.5	IV:10058433-10059582	1.299e-49	2
T04B8.5	II:621174-621560	5.6861e-07	2
T04C10.2	X:14816658-14817106	2.07474e-29	1
T04C12.6	V:11080456-11081022	2.00381e-19	6
T04C12.8	V:11070362-11070874	1.01699e-10	1
T04C9.6	III:5981254-5981809	4.49664e-25	4
T04F3.2	V:11755856-11756335	4.76145e-13	1
T04F8.1	X:11661482-11662276	2.35082e-27	4
T04F8.7	X:11680754-11681165	1.83563e-16	1
T05A10.1	X:10780441-10780812	1.54487e-14	2
T05A12.2	IV:6880382-6880860	1.16727e-44	1
T05A6.1	II:7808712-7809383	4.28162e-29	6
T05A6.7	II:7800994-7801574	5.18529e-13	0
T05A7.2	II:4674206-4674583	1.80458e-50	1
T05A7.5	II:4657417-4657709	4.64104e-09	0
T05B11.5	V:7756009-7756319	6.56387e-09	0
T05C1.4	II:4495925-4496204	1.1404e-06	1
T05C3.6	V:5490179-5490564	2.91714e-25	1
T05E12.6	V:17089281-17090358	7.86087e-43	1
T05E7.1	I:6203743-6204161	1.36424e-28	1
T05E8.3	I:5475466-5475690	6.76028e-07	0
T05F1.11	I:9654342-9654702	1.21614e-12	0
T05G5.11	III:9735752-9736204	3.48104e-11	1
T05G5.12	III:9735752-9736204	3.48104e-11	1
T05H10.7	II:8073946-8074412	4.64643e-15	1
T05H4.13	V:6430684-6431446	9.59291e-12	4
T05H4.7	V:6414456-6414826	5.79685e-20	0
T06A1.5	V:1927016-1927409	1.00238e-16	1
T06C12.10	V:15888978-15889247	2.34129e-06	0
T06C12.12	V:15891264-15891662	2.26231e-08	2
T06C12.7	V:15880085-15880382	1.08533e-10	3
T06D10.2	I:9082960-9083555	1.32814e-20	6
T06E8.1	V:10031114-10031917	6.57363e-08	7
T07A5.1	III:10305230-10305573	2.27449e-28	1
T07A5.7	III:10314199-10314541	1.07769e-17	0
T07C12.12	V:9927657-9928306	2.95702e-19	1
T07C12.7	V:9950859-9951256	6.13533e-10	1
T07C4.3	III:10354618-10354973	2.30949e-09	0
T07C4.4	III:10355177-10355843	1.98872e-49	2
T07C4.9	III:10325584-10325969	8.41695e-14	1
T07C5.1	X:12691228-12691735	2.89297e-28	2
T07C5.6	X:12691228-12691735	2.89297e-28	2
T07D1.7	X:2439771-2440063	9.69955e-11	2
T07D3.4	II:887868-888446	7.47748e-20	0
T07D3.5	II:883850-884611	6.04329e-29	1
T07D3.6	II:880630-881028	2.1658e-18	0
T07D3.9	II:900722-901212	4.65369e-25	3
T07D4.1	II:8866476-8867199	2.2039e-27	1
T07F10.1	V:12859273-12859822	6.80452e-18	1
T07F10.4	V:12876712-12878151	2.37632e-58	2
T07F10.8	V:12876712-12878151	2.37632e-58	2
T07G12.5	IV:10542155-10542731	3.32412e-16	0
T07H3.1	II:1601287-1601918	1.24831e-16	0
T07H3.2	II:1597695-1598097	1.24056e-33	2
T07H3.3	II:1579924-1580535	7.98411e-33	0
T08A9.10	X:7316469-7317414	2.33031e-44	2
T08A9.12	X:7316469-7317414	2.33031e-44	2
T08A9.7	X:7315302-7315880	8.95305e-45	2
T08A9.8	X:7319275-7319816	2.04359e-10	0
T08A9.9	X:7320080-7320712	1.20307e-51	2
T08B1.1	V:1986726-1987371	1.51025e-22	1
T08B1.3	V:1998387-1998780	4.69436e-13	1
T08B2.7	I:6209990-6210328	3.53741e-09	0
T08E11.1	II:1835982-1836490	1.34506e-07	0
T08E11.3	II:1830950-1831216	3.72413e-06	0
T08E11.4	II:1823647-1823958	1.54672e-16	0
T08E11.7	II:1819893-1820353	3.74902e-26	5
T08G2.2	X:17205814-17206174	8.58699e-13	2
T08G5.1	V:14018508-14019119	6.10959e-12	1
T08G5.10	V:14018508-14019119	6.10959e-12	1
T08H10.1	V:4482902-4483621	4.76772e-26	4
T09A12.2	IV:8223061-8223409	7.12465e-11	1
T09A12.4	IV:8239631-8239978	4.3534e-06	1
T09A12.5	IV:8225354-8225826	1.46816e-16	3
T09A5.13	II:7851493-7851862	4.84302e-08	1
T09B4.5	I:6153502-6154469	5.88059e-13	6
T09B4.t1	I:6163431-6164374	3.81871e-08	4
T09B4.t2	I:6163431-6164374	3.81871e-08	4
T09E11.11	I:12343348-12343806	1.68324e-16	1
T09E8.1	V:13163621-13164300	5.78235e-17	2
T09F3.2	II:10388819-10390782	3.76729e-44	7
T09F5.9	V:15175436-15175936	1.81503e-11	0
T10B10.7	X:15167662-15168039	7.78038e-18	1
T10B11.6	I:6942851-6943343	2.93451e-12	2
T10B5.7	V:1846051-1846350	3.69852e-14	0
T10B9.4	II:9807550-9807857	1.11374e-12	3
T10B9.5	II:9791099-9791550	4.39669e-35	2
T10C6.15	V:16043593-16044994	1.63502e-17	1
T10C6.6	V:16024083-16024476	4.8413e-08	0
T10H4.10	V:15285983-15286308	1.29302e-13	1
T10H4.12	V:15296564-15297213	2.58213e-12	0
T10H4.16	V:15285983-15286308	1.29302e-13	1
T10H9.5	V:6665702-6666120	3.48924e-21	1
T10H9.7	V:6665702-6666120	3.48924e-21	1
T11B7.2	IV:8845986-8846355	6.22653e-17	1
T11F9.4	V:11470156-11470607	8.1944e-32	1
T12A7.2	IV:11760527-11761231	3.73671e-13	1
T12A7.4	IV:11771818-11772086	2.79596e-11	0
T12B5.10	III:946374-946734	7.38195e-12	0
T12B5.6	III:936174-936501	8.34002e-16	0
T12B5.9	III:944415-944657	2.16114e-07	0
T12D8.5	III:13625349-13627008	1.40844e-51	4
T12F5.4	I:3718596-3719029	1.3098e-08	0
T12G3.2	IV:12043061-12043497	1.11769e-09	0
T13B5.5	II:1111059-1111390	2.68185e-26	0
T13B5.9	II:1101446-1101822	1.59437e-34	0
T13B5.t2	II:1103637-1104123	1.27058e-104	3
T13C2.7	II:6781199-6781512	6.75195e-10	0
T13C5.5	X:6203357-6203641	9.35076e-07	0
T13F2.1	IV:9799718-9799988	2.55865e-09	2
T13F2.2	IV:9797270-9798819	1.40318e-25	3
T13H5.1	II:8506758-8507016	1.68566e-07	1
T13H5.2	II:8515406-8515899	2.24396e-30	1
T14D7.1	II:8845862-8846827	2.11528e-08	2
T14E8.1	X:6551097-6552346	8.45297e-24	3
T14F9.4	X:2214035-2214394	2.71809e-06	1
T14G12.2	X:3728927-3729430	2.39882e-63	2
T15B7.10	V:6810131-6810414	7.31784e-11	0
T15B7.17	V:6811807-6812244	1.34186e-21	1
T15B7.8	V:6823379-6823843	5.4701e-31	1
T16A1.1	II:2102231-2102452	8.41353e-06	0
T16A1.7	II:2090654-2091024	4.23065e-40	1
T16A9.2	V:14212819-14213214	2.15661e-14	3
T16G1.4	V:12941660-12942446	5.56465e-30	1
T16G1.5	V:12939372-12939764	3.62703e-07	1
T16G1.6	V:12937060-12937450	3.4432e-12	1
T16G1.7	V:12933109-12933470	8.863e-10	1
T16G12.1	III:10049616-10050002	1.83669e-18	1
T16G12.11	III:10049616-10050002	1.83669e-18	1
T17A3.8	III:147729-148054	7.45773e-17	1
T17A3.9	III:154150-154677	2.03543e-101	5
T17E9.2	III:6116459-6117899	3.55125e-14	4
T18D3.3	X:12466350-12467103	3.4302e-21	2
T18D3.6	X:12446418-12446881	4.47053e-10	0
T18D3.8	X:12435168-12435612	1.86678e-11	1
T18H9.2	V:9202717-9203651	6.59867e-35	1
T19A5.2	V:8948430-8949507	9.0407e-12	3
T19B10.5	V:11235745-11236373	1.66287e-35	1
T19B10.8	V:11244182-11244501	4.19692e-06	0
T19B4.3	I:5677879-5678307	1.39104e-31	2
T19C3.4	III:620353-620682	7.22252e-12	2
T19C9.8	V:17238776-17239395	7.43326e-49	1
T19D12.1	II:6665147-6665448	1.68623e-07	0
T19D12.2	II:6660621-6661819	1.01396e-44	3
T19D12.4	II:6630505-6631141	1.26012e-14	1
T19D2.2	X:3944010-3944542	1.93989e-15	1
T19D2.4	X:3952647-3953233	5.64426e-11	2
T19D7.6	X:670588-671028	1.20761e-14	1
T19E7.1	IV:5652271-5654897	2.39716e-32	3
T19E7.10	IV:5666111-5666558	3.27197e-19	2
T19E7.13	IV:5669398-5669843	1.18843e-06	4
T19E7.2	IV:5652271-5654897	2.39716e-32	3
T19E7.3	IV:5666111-5666558	3.27197e-19	2
T19E7.6	IV:5669398-5669843	1.18843e-06	4
T19H5.10	II:9482415-9482874	2.1422e-10	0
T19H5.4	II:9485905-9486697	1.00534e-09	1
T19H5.6	II:9470008-9470341	6.72423e-19	0
T19H5.9	II:9468294-9468976	1.08077e-40	2
T20B12.6	III:7374853-7375875	3.55738e-11	6
T20B3.1	V:16816675-16817113	3.17087e-37	4
T20B3.13	V:16840266-16840686	2.375e-38	2
T20D3.2	IV:9333069-9333551	4.69533e-37	2
T20F10.1	I:10296915-10297193	2.90121e-07	0
T20F7.3	X:16859918-16860305	1.10323e-07	0
T20F7.5	X:16859918-16860305	1.10323e-07	0
T20G5.15	III:10196688-10197144	1.21781e-11	2
T20H9.4	III:2253033-2253388	1.05081e-15	0
T20H9.5	III:2251550-2252154	7.56021e-07	0
T21B6.1	X:10929144-10929458	1.82558e-10	2
T21C12.2	III:10533153-10533647	7.48579e-18	6
T21C9.6	V:10581817-10582173	7.92007e-07	0
T21C9.8	V:10589990-10590532	1.05003e-23	2
T21D12.9	IV:275131-275782	2.81438e-18	0
T21E8.1	X:10877173-10877679	4.09335e-09	1
T21G5.6	I:6859919-6860293	1.04772e-28	0
T21H3.1	V:1177202-1177519	4.50192e-08	0
T21H8.5	X:13884125-13884484	2.95523e-06	0
T22A3.3	I:10586695-10587015	1.12491e-06	1
T22B7.1	X:5669714-5670382	3.26527e-18	0
T22C8.5	II:8625062-8625471	1.73736e-38	1
T22D1.2	IV:6921465-6921784	1.22241e-09	1
T22F7.t1	III:535240-536084	5.30492e-12	5
T22G5.2	V:13879264-13880018	4.57507e-22	1
T22G5.5	V:13893589-13893979	1.22967e-24	1
T22G5.8	V:13891496-13891979	4.16088e-16	1
T22H2.6	I:11701648-11701972	6.32807e-19	0
T22H6.2	X:12779426-12779792	1.25743e-09	0
T22H6.6	X:12818706-12819034	2.47833e-07	0
T23B12.6	V:8460233-8461082	2.21633e-11	4
T23B5.3	IV:12700236-12700592	3.55751e-10	1
T23C6.3	X:17140317-17140884	3.24048e-21	1
T23F11.4	III:4668019-4668483	1.08312e-07	1
T23F11.5	III:4671304-4671679	9.10513e-22	0
T23F11.6	III:4647887-4648197	1.59946e-07	1
T23F2.7	X:5516386-5516707	2.30645e-11	1
T23F4.2	II:1159513-1160150	1.11878e-46	1
T23F4.3	II:1172237-1172612	8.03685e-14	0
T23F6.4	IV:12728149-12728548	7.44653e-16	0
T23G5.2	III:9237555-9238176	9.71163e-09	1
T23H2.5	I:6458818-6459148	2.05436e-06	1
T23H4.2	I:9882059-9882531	9.32486e-14	3
T23H4.t1	I:9883354-9883828	1.60003e-08	4
T24A6.20	V:3552725-3553101	1.16672e-11	1
T24C12.3	X:2203745-2204116	1.15118e-24	2
T24C2.5	X:14537505-14537896	9.09052e-27	1
T24C2.6	X:14539413-14539742	9.535e-17	1
T24D1.4	I:9963500-9963955	5.10266e-15	2
T24D11.1	X:16413609-16413906	3.53671e-08	0
T24D5.4	X:12595860-12596287	1.05209e-15	1
T24D8.8	X:2372106-2372584	1.23749e-12	1
T24E12.13	II:3786494-3786994	4.82367e-108	3
T24E12.5	II:3753043-3753338	6.39297e-12	0
T24H10.7	II:9117778-9118393	6.10801e-20	0
T24H7.5	II:6235422-6235753	2.55724e-06	1
T25B2.2	X:6169189-6169628	1.3666e-37	0
T25B6.2	X:9036226-9036651	8.53609e-19	0
T25B9.7	IV:10760891-10761767	5.6626e-22	1
T25C12.1	X:11469447-11469894	1.07769e-08	2
T25C12.3	X:11499747-11500088	5.98509e-13	0
T25C8.1	III:13607756-13608147	1.0416e-27	2
T25C8.2	III:13605951-13606456	6.87165e-54	3
T25D10.4	II:6413683-6414738	3.22186e-46	3
T25E12.4	V:16747259-16747516	6.75434e-06	0
T25G3.4	I:7562207-7562593	3.91918e-10	1
T26C12.1	IV:3258528-3258969	2.75444e-08	2
T26C12.5	IV:3258528-3258969	2.75444e-08	2
T26C5.1	II:9231201-9231553	6.93399e-16	3
T26H2.5	V:19229924-19230792	6.3917e-36	0
T26H2.6	V:19229924-19230792	6.3917e-36	0
T26H2.9	V:19213100-19213485	8.60023e-11	1
T26H5.4	V:15448275-15448956	7.11971e-43	1
T26H5.7	V:15436184-15436498	1.6459e-08	1
T26H5.8	V:15431186-15432890	2.24028e-09	1
T26H5.9	V:15444555-15445048	6.47179e-32	1
T27A1.5	II:521782-522140	6.78786e-19	1
T27A10.3	X:3576198-3576698	3.41757e-39	2
T27A10.7	X:3600369-3600761	1.81022e-12	0
T27A3.1	I:6119524-6119875	3.66815e-15	0
T27A3.7	I:6107720-6108099	2.70695e-10	1
T27A3.8	I:6103058-6104248	5.01241e-48	5
T27B1.1	X:16550504-16550987	5.0684e-23	1
T27C10.4	I:10875977-10876343	1.68509e-07	1
T27D12.6	II:11836703-11837130	1.11488e-15	3
T27E4.6	V:9073491-9077429	1.12178e-31	3
T27E4.7	V:9079682-9080486	2.07429e-38	3
T27F2.1	V:11649097-11649586	1.41236e-10	1
T27F2.4	V:11650651-11651146	6.22576e-23	1
T27F6.5	I:12489640-12489875	5.66176e-06	0
T27F7.2	II:4984153-4984556	1.11845e-06	0
T28B11.1	V:10731988-10732355	3.50589e-11	0
T28D6.10	III:11372079-11372508	3.60837e-08	2
T28D9.3	II:6486389-6486796	2.65645e-09	1
T28F2.7	I:3663496-3664162	5.20284e-08	0
T28F4.1	I:7476682-7477274	3.34936e-12	2
T28F4.2	I:7480159-7480459	7.69715e-10	4
T28F4.4	I:7489679-7490813	1.63605e-31	6
T28H10.3	V:12512777-12515462	5.54302e-64	4
VC5.3	V:7077270-7078613	5.51682e-12	0
VC5.7	V:7089253-7089584	5.27188e-09	3
VW02B12L.1	II:11438423-11438744	7.85529e-07	1
VZC374L.1	X:10030773-10031120	5.08936e-09	0
VZK822L.1	IV:11917856-11918295	8.14118e-24	1
W01A11.3	V:6462572-6463526	1.40632e-21	3
W01A11.4	V:6488749-6489319	1.57685e-41	2
W01A11.5	V:6492364-6492941	3.77479e-24	0
W01A11.9	V:6492364-6492941	3.77479e-24	0
W01A8.2	I:7055569-7056100	2.42032e-13	3
W01A8.8	I:7054529-7055056	3.95597e-18	3
W01B11.1	I:3297016-3297427	5.01726e-28	3
W01D2.5	II:14812287-14813010	5.22112e-21	2
W01G7.3	II:14055683-14056023	2.52732e-20	1
W02A2.2	IV:13327009-13327480	7.25555e-38	2
W02A2.3	IV:13334236-13334680	8.3378e-13	1
W02A2.9	IV:13346031-13346889	1.84134e-32	2
W02B12.1	II:11448730-11449060	4.23369e-16	1
W02B12.10	II:11472417-11473177	6.27348e-14	4
W02B12.2	II:11451130-11451655	5.68428e-07	0
W02B12.4	II:11459837-11460144	5.27548e-11	0
W02D3.2	I:6736848-6737393	8.67948e-17	0
W02D3.3	I:6727656-6728060	2.71942e-26	0
W02D3.7	I:6731741-6732079	8.32809e-14	1
W02D7.11	V:8304707-8305156	4.46008e-20	1
W02D7.13	V:8305907-8306466	2.82771e-25	0
W02D7.2	V:8306990-8307468	1.77885e-27	1
W02D7.7	V:8302328-8303049	1.05856e-10	7
W02D7.8	V:8305907-8306466	2.82771e-25	0
W02D9.10	I:12549109-12549963	2.10608e-11	0
W02D9.4	I:12541933-12542536	2.87507e-46	2
W02D9.9	I:12551906-12553113	1.20482e-09	2
W02F12.4	V:6706814-6707124	8.17011e-06	2
W02G9.5	V:2656261-2656551	4.02345e-08	1
W03A5.7	III:5420182-5420600	5.77746e-17	1
W03B1.2	IV:4326503-4326813	5.4226e-08	0
W03C9.4	II:11936413-11936730	7.45802e-06	1
W03D2.6	IV:4059752-4060082	4.29327e-26	0
W03D8.2	I:2800698-2801186	6.22531e-14	3
W03D8.8	I:2791440-2791850	1.54327e-17	0
W03F11.6	I:2179752-2180149	6.27085e-08	4
W04C9.1	I:489740-490180	4.38239e-30	1
W04C9.2	I:489740-490180	4.38239e-30	1
W04D12.1	III:5836836-5839978	1.30412e-26	7
W04D2.1	V:12475286-12475741	2.23304e-18	2
W04E12.6	V:19751151-19751403	3.7326e-07	1
W04E12.8	V:19755220-19755626	4.42849e-13	1
W04G3.6	X:11080157-11080628	2.52004e-07	0
W05E10.4	V:11715767-11716157	2.37447e-14	0
W05H9.1	X:6271694-6272149	1.18248e-16	1
W06A7.3	V:14830228-14830751	3.13082e-22	6
W06B11.3	X:5838824-5840086	9.95951e-30	1
W06B3.2	X:12003772-12004219	8.55555e-09	0
W06D12.3	V:17721610-17722175	2.76988e-66	2
W06D12.5	V:17714300-17714716	1.02027e-62	3
W06F12.3	III:13733657-13734083	3.36958e-26	2
W06G6.1	V:16627896-16628393	6.1085e-06	1
W06G6.16	V:16635888-16636277	4.97797e-16	0
W06H8.1	V:6211496-6211955	9.77431e-14	2
W06H8.6	V:6230581-6231061	2.26963e-09	5
W07A12.6	II:9157097-9157430	4.08817e-18	1
W07B8.5	V:1133277-1134343	4.09379e-19	1
W07G1.10	II:13943876-13944294	9.85217e-09	0
W07G1.3	II:13956466-13958619	4.92908e-42	1
W07G4.4	V:13043911-13044531	7.63744e-23	1
W07G4.5	V:13047289-13047981	2.66217e-22	1
W07G4.8	V:13049108-13049590	7.52964e-18	1
W07G9.2	IV:3790662-3790839	3.61214e-07	1
W08A12.1	V:3692573-3693022	9.82029e-09	0
W08D2.4	IV:9804408-9805092	2.81912e-08	0
W08E12.1	IV:3310797-3311585	8.05622e-18	6
W09B6.1	II:1143283-1143766	1.51405e-14	4
W09B6.4	II:1138664-1139041	1.43253e-21	0
W09B6.5	II:1140718-1141111	2.23422e-29	1
W09D10.1	III:10739548-10740171	5.14758e-07	6
W09D10.4	III:10718905-10719669	2.38438e-09	7
W09G12.4	IV:1212034-1212347	2.56402e-06	2
W09G12.7	IV:1228562-1229167	2.41592e-27	2
W09G3.1	I:13827924-13828353	1.23493e-14	0
W09G3.6	I:13827924-13828353	1.23493e-14	0
W09H1.5	II:13190341-13190725	2.12212e-17	1
W10C8.1	I:2848385-2848791	8.25747e-14	1
W10C8.3	I:2835199-2835645	3.32141e-14	0
[truncated: 486 more rows]
