# Supplementary material for: Deactivation of the GATA Transcription Factor ELT-2 Is a Major Driver of Normal Aging in C. elegans
Source: PLoS Genet. 2016 Apr 12;12(4):e1005956. doi: 10.1371/journal.pgen.1005956 (PMC4829211; doi:10.1371/journal.pgen.1005956)
Supplement: S2 Table — (XLSX) [file pgen.1005956.s012.xlsx]

## Sheet: Sheet1
Age-regulated ELT-2 ChIP Targets
Gene	Log2(Day 2/Day 2)	Log2(Day 5/Day 2)	Log2(Day 8/Day 2)	Log2(Day 11/Day 2)
B0024.1	0	-2.82	-3.51	-3.88
B0213.15	0	-0.485	-1.8025	-2.635
B0218.1	0	-0.6525	-0.9925	-1.89
B0281.3	0	-0.1975	-0.91	-1.8925
B0285.7	0	0.9975	0.7125	1.19
B0286.3	0	-2.2075	-3.08	-3.0925
B0365.6	0	0.04	-1.47	-3.555
B0395.3	0	-1.65	-1.6425	-2.165
C01B10.6	0	-0.3775	-1.095	-2.525
C02A12.4	0	1.44	-0.335	-3.9225
C02F5.8	0	0.29	1.3475	0.7125
C03F11.3	0	-0.9575	-1.4725	-2.435
C03G6.15	0	-2.79	-4.0875	-5.3375
C05C10.4	0	-1.82	-4.05	-5.05
C05C12.4	0	-0.5325	-1.445	-2.5825
C05E11.5	0	-2.865	-2.89	-2.685
C05E4.9	0	-1.2425	-1.9025	-3.0375
C06B8.2	0	-2.2875	-2.7775	-2.5825
C07A9.8	0	-1.3275	-1.68	-1.8475
C07B5.5	0	-2.1325	-3.4575	-3.5425
C07D8.6	0	-2.005	-2.395	-2.645
C08F11.13	0	-0.8025	-1.37	-2.4875
C08F11.8	0	-2.51833	-4.24	-5.465
C09G4.2	0	-1.3	-2.1675	-2.605
C10G11.5	0	-1.4725	-1.63	-1.865
C10H11.3	0	0.185	-0.63	-1.57
C12C8.2	0	-2.495	-4.31	-4.475
C14A6.1	0	-1.465	-3.115	-3.55
C14F11.1	0	-1.6025	-1.8325	-1.6475
C15C8.3	0	-2.1675	-3.1825	-4.84
C15H9.9	0	-1.9775	-2.3175	-3.0575
C16A3.10	0	-1.35	-1.58	-1.6
C16H3.2	0	-1.73	-2.7	-3.585
C17C3.1	0	-1.88	-1.81	-2.41
C17G1.3	0	-0.04	-0.8375	-1.8075
C17G10.5	0	-0.4875	-2.5675	-5.215
C17H12.8	0	-1.8825	-4.955	-6
C18A11.1	0	0.185	0.6925	1.0275
C18H9.6	0	0.8175	-0.1375	-2.0825
C23H3.1	0	-1.28	-1.5725	-1.425
C24B9.9	0	-0.4425	-1.9575	-3.3275
C24G6.6	0	-1.73	-3.355	-3.6825
C25B8.3	0	-1.61	-3.68	-4.83
C25F6.3	0	-0.9625	-1.4825	-2.19
C26B9.5	0	-1.3	-2.5425	-3.3875
C27H5.4	0	-1.5975	-2.4725	-2.02
C28C12.5	0	-1.2425	-1.69	-1.7925
C28H8.11	0	0.3975	1.0225	0.5425
C29F3.7	0	-1.7675	-2.84	-3.28
C30F12.7	0	-1.9475	-2.8625	-3.005
C30G12.2	0	-2.5275	-3.68	-4.7075
C31C9.2	0	-1.14	-1.5725	-1.935
C32H11.4	0	1.09417	1.82083	-0.9025
C34H4.2	0	-0.605	-1.645	-3.2325
C36A4.2	0	-2.6475	-2.1825	-2.7975
C41H7.2	0	-2.9575	-2.49833	-1.9375
C42D4.1	0	0.155	-0.8975	-3.23
C44C1.5	0	-2.6275	-2.8175	-2.53
C45B11.3	0	-0.675	0.235	-1.51
C46C11.2	0	-1.18	-1.9675	-1.9075
C46G7.2	0	-2.14	-2.86917	-2.97
C48A7.2	0	-1.585	-2.2225	-2.7525
C48B4.1	0	-1.4825	-2.9	-3.02
C49C3.9	0	-0.4675	-1.16	-2.6375
C49C8.5	0	-0.7175	-1.765	-2.95
C49F5.1	0	-2.3575	-2.7375	-2.785
C50B6.7	0	-0.8075	-2.9875	-3.3175
C50F7.10	0	-0.21	-1.03	-1.7925
C50F7.5	0	2.885	1.945	-0.3275
C52E4.1	0	-1.7225	-3.3675	-3.855
C52E4.2	0	-1.665	-2.3825	-2.5325
D1005.1	0	-1.045	-1.0925	-1.6175
D1037.3	0	-0.5025	-1.2275	-2.10583
D1053.1	0	-1.7125	-3.1725	-3.45
D2062.8	0	0.16	1.3375	1.72
DH11.2	0	-1.96	-1.84	-2.43
F01D4.2	0	-2.5625	-4.4275	-5.02
F01D5.1	0	-1.645	-3.42	-4.1075
F01D5.5	0	-0.7575	-1.99	-2.6675
F01G10.3	0	-0.52	-2.47	-2.7575
F07A5.3	0	-0.9075	-1.5375	-2.46
F08B1.1	0	1.3425	1.8825	1.6325
F08B12.4	0	1.055	1.735	0.5425
F08C6.2	0	-1.375	-1.11	-1.2125
F08C6.6	0	-1.0225	-1.34	-2.495
F08G5.6	0	-3.0625	-7.835	-8.7675
F09B12.3	0	-1.0725	-3.3925	-3.5825
F10D2.2	0	-0.6675	-1.07	-2.25
F10D7.3	0	1.5375	2.3	0.98
F11C1.3	0	-1.15417	-2.7775	-1.5675
F11E6.5	0	-2.9975	-3.535	-3.6625
F13D12.6	0	-2.2425	-4.5375	-5.905
F14D12.5	0	-0.605	-1.3125	-2.065
F19C7.1	0	-0.8175	-2.005	-3.05
F21A3.2	0	-0.3775	-1.0875	-0.06
F21F8.3	0	-0.8425	-1.38	-2.92
F21H7.1	0	-0.3825	-0.9175	-1.3875
F22B8.5	0	1.515	-0.5125	-0.6325
F22B8.6	0	0.0175	-1.565	-2.9425
F22E10.5	0	-1.75917	-2.6875	-2.545
F22H10.3	0	-1.085	-0.175	-1.33
F26G1.4	0	-1.76	-2.93	-2.96
F27C8.4	0	-1.7225	-2.53	-1.95
F27E5.1	0	-0.2475	-0.9775	-2.3125
F28A12.4	0	-4.5225	-5.83	-5.61
F28B4.3	0	-1.2875	-2.85	-4.2675
F28D1.3	0	0.175	-2.135	-3.39
F28H7.3	0	-3.0925	-4.24	-4.595
F31F7.1	0	-1.37	-2.8375	-4.1875
F32A5.3	0	-2.0175	-2.95	-2.9525
F32A5.5	0	-2.195	-2.605	-2.815
F32G8.6	0	-1.425	-2.025	-3.2475
F32H5.1	0	-1.3525	-2.005	-2.1625
F35B12.2	0	-1.52	-1.2725	-2.5525
F35C5.6	0	-0.69	-1.4475	-2.495
F35E12.5	0	0.04	-2.5475	-6.405
F35E12.7	0	-0.2075	-2.47	-2.6725
F36A4.6	0	-2.8725	-3.2525	-2.8075
F36H1.1	0	-1.475	-1.4575	-1.685
F37C4.6	0	-1.29083	-2.32333	-2.62833
F38B2.4	0	-1.4125	-2.3525	-2.9025
F39E9.2	0	-1.7175	-2.7775	-2.925
F40F4.4	0	-0.9	-1.645	-2.5825
F40F4.6	0	-0.5525	-1.67	-2.555
F41H10.7	0	-1.95	-2.31	-2.8725
F41H10.8	0	-3.3425	-4.505	-4.5
F42A10.6	0	-0.955	-2.5275	-3.37
F42A10.7	0	-0.46	-1.845	-3.045
F42C5.10	0	0.62	1.2375	0.3125
F42G2.2	0	-0.46	-1.1175	-1.5025
F44A6.5	0	-2.30167	-3.0125	-3.0425
F44C4.3	0	-2.3025	-2.3275	-3.0125
F44E7.2	0	-0.13	-1.0275	-1.365
F46B6.8	0	-1.3675	-3.39333	-4.5875
F46E10.1	0	-0.8525	-2.6475	-3.5225
F46G10.7	0	-1.1475	-1.865	-2.67
F46H5.3	0	-1.995	-2.4525	-2.5575
F47B10.9	0	-1.0675	-1.7575	-1.9575
F47G4.7	0	-1.1875	-2.3375	-3.41
F48D6.4	0	-1.385	-2.765	-3.85
F49C12.7	0	-1.8725	-2.52	-3.0575
F49E11.10	0	0.2875	-1.4225	-2.0275
F49E12.1	0	-0.0975	-0.83	-2.2825
F49E12.9	0	-2.6375	-3.9525	-4.58
F52H3.7	0	0.7325	1.755	1.6325
F53A9.6	0	-0.0225	1.58	1.77
F53E10.4	0	-0.475	-2.1025	-2.3875
F54D5.3	0	-0.1	-1.7125	-2.865
F54D5.4	0	-1.1475	-3.7375	-5.78
F54F3.3	0	-0.995	-2.38	-3.4425
F55F3.3	0	-0.235	-1.1075	-2.085
F55G1.13	0	-3.17083	-4.0125	-4.66
F55G11.4	0	0.115	-2.505	-5.025
F55G11.8	0	-1.2575	-3.09333	-4.325
F56C9.7	0	-0.9825	-2.3025	-3.8875
F57F4.3	0	-1.67	-2.37	-3.715
F57F4.4	0	-1.02917	-2.775	-3.5825
F58A4.10	0	-1.305	-1.0075	-1.5625
F58B3.1	0	-2.2575	-3.5225	-3.3375
H22K11.1	0	-1.5425	-3.0275	-3.23
K01C8.1	0	-2.3475	-2.6675	-3.75
K01D12.12	0	-0.7275	-1.145	-2.135
K02D7.1	0	-1.1525	-1.305	-1.9525
K03A1.5	0	-2.15833	-1.685	-2.3925
K04D7.3	0	-2.335	-3.02	-2.9475
K04H4.6	0	-1.2625	-2.11	-2.8675
K06G5.1	0	-0.1725	-1.3175	-3.3675
K07C11.7	0	-0.8875	-1.13	-1.8
K08D10.10	0	1.3575	1.0075	0.65
K08D8.5	0	-2.40667	-4.7075	-3.2225
K10B3.6	0	-0.4525	0.4175	0.9625
K10C2.3	0	-1.805	-4.275	-4.3975
K10D11.6	0	-1.22	-1.475	-1.9325
K10H10.2	0	-1.8825	-2.6825	-3.34
K11D12.3	0	-0.445	1.3725	1.12
K11D12.4	0	1.39833	1.725	-0.4175
K11E4.5	0	-1.3025	-1.4475	-1.9825
K11G12.5	0	-1.2025	-1.555	-2.365
K12G11.3	0	-1.8625	-1.88	-1.875
K12H4.7	0	-2.675	-4.6675	-5.1825
M04G12.2	0	-0.345	-0.9125	-1.6375
M162.2	0	2.6575	0.8225	-0.22
PDB1.1	0	1.89333	1.41667	1.25
R04B5.5	0	-1.5275	-2.175	-3.2125
R04B5.9	0	-1.54417	-2.6875	-3.2925
R05F9.12	0	-1.465	-2.6975	-3.1375
R07B1.10	0	0.135	-0.565	-2.2275
R07B1.4	0	-1.0975	-2.2025	-2.69
R07C3.7	0	-2.15333	-2.26	-2.0075
R07E3.4	0	-1.075	-2.48	-2.5375
R08E5.2	0	-1.1825	-1.05	-1.84
R09A8.3	0	-0.9	-1.5875	-2.2325
R09B5.6	0	-1.8975	-4.225	-4.8175
R09H10.3	0	-2.4125	-3.5925	-4.0725
R11A5.4	0	-1.5575	-2.315	-2.9025
R11F4.1	0	-0.2875	-1.1525	-1.745
R12A1.4	0	-1.22833	-2.45	-3.3075
R12C12.1	0	-2.35	-2.9975	-3.59
R12E2.9	0	-1.16583	-1.42	-1.6625
T01B11.2	0	-1	-2.6175	-3.2825
T01D3.6	0	-1.2625	-2.6575	-4.1325
T03E6.7	0	-1.52	-1.8125	-2.845
T03F6.3	0	-0.71	-0.5375	-1.2025
T04F3.2	0	-1.3575	-2.1275	-2.4725
T05A12.2	0	-0.25	-0.7875	-1.7025
T05E12.6	0	-3.60667	-4.18	-4.5225
T05E7.1	0	-2.18667	-2.95	-2.1725
T07C12.7	0	-0.2775	-0.9625	-1.99
T07D3.9	0	-1.8725	-1.4775	-2.015
T08A9.7	0	-2.2325	-3.4425	-3.49
T08A9.8	0	-3.15917	-4.11917	-4.46
T08A9.9	0	-1.2125	-2.41	-2.2775
T10B5.7	0	-0.89	-2.115	-2.0075
T10H9.5	0	-3.26917	-4.125	-3.7725
T11B7.2	0	1.04	1.88	1.82
T12B5.10	0	-0.53	-1.1775	-1.9825
T13F2.1	0	-0.5025	-1.055	-1.865
T14D7.1	0	-0.831667	-0.895	-1.5325
T18D3.6	0	-0.885	-0.6225	-0.62
T18H9.2	0	-2.0825	-3.7775	-5.155
T19D12.4	0	0.9725	1.7675	0.455
T20B3.1	0	0.6175	0.485	-1.125
T21C9.6	0	-2.7575	-4.0925	-4.49
T21H3.1	0	-1.03	-2.775	-3.58
T22H2.6	0	-1.1175	-1.555	-2.05
T23B5.3	0	0.6425	1.1125	0.8975
T23F11.4	0	-1.025	-0.84	-1.345
T24C12.3	0	-0.4875	-1.485	-1.8475
T25C12.3	0	-1.495	-2.4325	-3.6025
T26C5.1	0	-2.4925	-3.3975	-4.1325
T28B11.1	0	0.23	0.685	0.73
T28H10.3	0	-0.1	-0.8475	-1.855
VC5.3	0	-1.2975	-2.3825	-3.6175
VW02B12L.1	0	-0.905	-1.915	-2.615
VZK822L.1	0	-0.615	-2.1525	-1.59
W02A2.2	0	1.1825	0.97	-0.6275
W02B12.1	0	-0.681667	-2.9325	-3.3125
W04E12.6	0	-1.78	-3.4775	-4.0475
W05E10.4	0	-1.645	-2.01	-2.625
W06A7.3	0	0.8025	1.29	1.5675
W06B11.3	0	-1.4125	-2.4575	-3.2625
W06D12.3	0	-0.4675	-1.7425	-3.4525
W07B8.5	0	-2.7375	-2.345	-3.5025
W08D2.4	0	-0.9475	-2.4275	-4.22
W09G12.4	0	-2.4125	-3.15	-2.645
W09G12.7	0	0.2825	1.53	0.75
W10C8.5	0	-1.49	-2.3975	-2.6625
W10D5.3	0	0.67	0.7275	0.1725
Y11D7A.3	0	-1.1225	-3.6175	-3.0075
Y18D10A.20	0	-1.1625	-0.87	-1.455
Y22F5A.4	0	-2.015	-3.6525	-5.285
Y22F5A.5	0	-2.9125	-5.625	-6.8575
Y38F1A.6	0	-3.24	-4.0975	-4.555
Y38H6C.1	0	-2.0075	-2.59917	-4.775
Y40D12A.2	0	-1.1625	-2.41333	-2.97667
Y43C5A.2	0	-0.4225	-1.5125	-3.055
Y48A6B.7	0	-1.49	-1.6925	-2.59
Y57A10C.6	0	-0.7	-0.63	-2.2425
Y66H1A.5	0	-1.7775	-2.2225	-2.66
Y76A2B.3	0	-1.205	-1.6525	-2.605
ZC376.2	0	-1.1925	-2.5775	-2.6925
ZC395.5	0	-1.885	-2.45	-2.965
ZK1058.9	0	-1.99	-2.4475	-2.85
ZK112.1	0	-0.3975	-2.1425	-3.85
ZK1127.10	0	-0.9625	-1.9525	-2.7625
ZK1251.2	0	-0.205	-1.0425	-2.055
ZK1320.1	0	-1.7975	-2.005	-2.95
ZK1320.2	0	-0.4425	-1.9975	-4.33
ZK1320.3	0	-0.835	-2.62	-4.11
ZK455.4	0	-0.395	-2.0675	-3.165
ZK6.10	0	0.115	-0.455	-2.325
ZK6.11	0	-0.7475	-1.9925	-3.33
ZK6.7	0	-2.9175	-4.6175	-5.18833
ZK622.3	0	-1.3425	-1.9625	-2.625
ZK896.7	0	-1.69	-3.6575	-4.2375
ZK899.2	0	-1.46	-1.9525	-2.35
