# Supplementary material for: Deactivation of the GATA Transcription Factor ELT-2 Is a Major Driver of Normal Aging in C. elegans
Source: PLoS Genet. 2016 Apr 12;12(4):e1005956. doi: 10.1371/journal.pgen.1005956 (PMC4829211; doi:10.1371/journal.pgen.1005956)
Supplement: S3 Table — (XLSX) [file pgen.1005956.s013.xlsx]

## Sheet: Supp. Table 3
Single-cell ELT-2:GFP expression data
Cell	EALAAD INT1DL	EARAAD INT1DR	EALAAV INT1VL	EARAAV INT1VR	EARPA INT2D	EALPA INT2V	EARAPA INT3D.A	EARAPP INT3D.P	EALAPA INT3V.A	EALAPP INT3V.P	EPRAAA INT4D.A	EPRAAP INT4D.P	EPLAAA INT4V.A	EPLAAP INT4V.P	EALPPA INT5L.A	EALPPP INT5L.P	EARPPA INT5R.A	EARPPP INT5R.P	EPLAPA INT6L.A	EPLAPP INT6L.P	EPRAPA INT6R.A	EPRAPP INT6R.P	EPLPAA INT7L.A	EPLPAP INT7L.P	EPRPAA INT7R.A	EPRPAP INT7R.P	EPLPPAA INT8L.A	EPLPPAP INT8L.P	EPRPPAA INT8R.A	EPRPPAP INT8R.P	EPLPPPA INT9L.A	EPLPPPP INT9L.P	EPRPPPA INT9R.A	EPRPPPP INT9R.P
Worm 1 (Day 1)	25.2988	20.9055	32.6929	24.1379	25.5558	11.2381	32.7601	23.1692	12.0832	12.2268	25.7122	21.8522	9.74907	6.17572	13.4751	4.63002	11.4225	8.7571	8.09962	13.7159	12.7736	6.1842	11.291	10.8236	3.77348	15.1275	13.1436	12.3183	26.8273	0	21.7039	27.2127	25.329	0
Worm 2 (Day 1)	19.907	45.3	39.8633	45.772	23.6432	34.3054	25.3033	24.3961	22.2863	25.5264	17.8154	15.3263	11.8658	6.30235	12.4098	9.6352	14.4229	22.015	10.1646	18.0048	9.48471	11.7571	23.5797	29.2886	16.6218	22.0835	23.8351	28.3597	18.8501	20.6522	31.9978	0	32.4285	27.8768
Worm 3 (Day 1)	37.4538	32.6416	40.6486	18.7569	26.7594	37.8465	35.6107	18.0242	25.0067	20.04	15.8497	15.5047	13.8867	13.214	15.4721	9.60993	18.7599	17.3732	14.6948	15.4322	11.6153	13.8806	24.3854	18.92	21.4518	24.3424	21.9897	21.4156	22.36	37.4373	51.8676	51.9961	34.3129	0
Worm 4 (Day 1)	20.7823	28.2537	28.1223	24.8613	24.6602	22.7422	23.2166	15.732	17.0094	19.0337	16.3329	11.9993	9.66993	12.2494	11.2139	9.82733	13.0569	6.91677	8.52753	6.9518	4.16636	13.6948	11.9582	5.63987	14.7401	0	10.8277	14.359	10.7289	22.5208	16.5118	19.7975	14.503	0
Worm 5 (Day 1)	28.687	23.9958	28.6227	14.1715	34.7433	28.5329	18.5003	9.2569	18.006	26.3304	6.49107	10.76	10.2725	12.0423	6.4739	9.77895	14.0946	10.4704	11.1928	11.2912	8.55948	8.99589	12.6908	24.4737	21.6851	23.0174	25.0887	24.3552	20.6375	30.7211	25.1187	24.1209	30.7453	0
Worm 6 (Day 1)	24.2123	14.4813	28.3046	21.6999	20.9008	20.3265	9.89203	14.8211	22.8456	7.87646	8.09932	8.86071	7.58216	7.86705	7.77399	5.22449	6.10951	6.08173	13.1075	4.39195	7.56174	10.4993	6.10036	13.2462	7.25639	12.037	12.7293	20.4313	21.1256	19.2197	18.5678	19.723	19.9969	0
Worm 7 (Day 1)	26.2347	18.3076	27.1075	13.6918	8.73937	25.2712	15.1524	19.8441	10.3885	14.8104	10.5039	8.50592	12.9986	15.4032	8.66222	7.31452	7.85698	6.85281	11.5149	26.1414	14.9792	31.0785	22.4746	29.4693	22.9159	21.9762	29.2601	26.9922	48.6395	35.878	45.6292	40.8589	41.8335	33.5601
Worm 8 (Day 1)	18.0265	55.8366	20.5542	39.3238	21.4576	23.205	22.2553	12.4005	21.3873	8.01294	5.87192	10.2965	6.53042	4.22286	5.89131	9.52359	5.88508	11.2446	12.551	28.2265	13.2103	15.0797	23.0964	15.7687	15.4764	20.241	22.4311	0	17.693	17.6534	23.7758	0	15.1756	0
Cell	EALAAD INT1DL	EARAAD INT1DR	EALAAV INT1VL	EARAAV INT1VR	EARPA INT2D	EALPA INT2V	EARAPA INT3D.A	EARAPP INT3D.P	EALAPA INT3V.A	EALAPP INT3V.P	EPRAAA INT4D.A	EPRAAP INT4D.P	EPLAAA INT4V.A	EPLAAP INT4V.P	EALPPA INT5L.A	EALPPP INT5L.P	EARPPA INT5R.A	EARPPP INT5R.P	EPLAPA INT6L.A	EPLAPP INT6L.P	EPRAPA INT6R.A	EPRAPP INT6R.P	EPLPAA INT7L.A	EPLPAP INT7L.P	EPRPAA INT7R.A	EPRPAP INT7R.P	EPLPPAA INT8L.A	EPLPPAP INT8L.P	EPRPPAA INT8R.A	EPRPPAP INT8R.P	EPLPPPA INT9L.A	EPLPPPP INT9L.P	EPRPPPA INT9R.A	EPRPPPP INT9R.P
Worm 1 (Day 12)	26.495	31.5645	14.1556	51.1194	21.6081	6.74924	10.0317	21.0593	7.99291	18.7882	23.504	23.8057	14.723	0	11.3586	11.9036	0	16.6326	7.18221	27.9898	10.5623	23.4099	26.9511	33.689	12.3932	15.2005	20.9496	15.6837	26.7381	7.85184	8.4672	0	15.5405	0
Worm 2 (Day 12)	36.7545	13.1902	9.9646	24.5472	31.2599	15.5334	17.0132	9.73886	12.5249	3.44405	9.0084	16.5487	9.21282	15.3719	2.18818	4.95367	6.65798	13.7857	12.9075	5.44743	16.4424	15.7527	25.756	27.3293	29.7955	22.6969	17.3648	0	15.8798	0	19.6209	0	22.5993	0
Worm 3 (Day 12)	10.3603	17.82	13.8955	33.18	10.9387	12.5488	12.1477	21.4719	11.6707	3.30854	14.6535	27.3658	3.53158	15.5368	23.2247	18.2726	15.9367	10.8803	16.6627	11.6777	5.17042	9.23858	8.87564	15.0413	9.0536	9.62545	15.1682	11.0879	10.2846	0	11.562	0	7.30497	0
Worm 4 (Day 12)	30.8917	46.1541	47.7981	32.8112	41.269	39.3252	35.5821	24.1229	13.6841	13.6907	13.9783	22.2227	20.3435	26.56	11.4156	8.54222	60.2294	27.9173	4.55397	8.48096	11.6038	4.86928	4.45212	7.09392	10.0625	32.953	4.31744	8.08806	44.3451	0	9.83585	20.9739	46.404	0
Worm 5 (Day 12)	35.1735	14.3554	26.401	22.4704	16.8353	18.5242	13.7711	19.1647	8.84478	8.47271	15.7495	13.3956	21.933	14.3982	17.844	11.8761	7.60887	14.4264	11.739	6.28524	6.6452	12.7037	8.31793	3.66862	2.12309	20.1263	9.64574	14.5348	8.53084	14.6851	17.1758	19.0333	3.07374	8.72575
Worm 6 (Day 12)	10.6204	11.1829	12.2888	12.9094	9.94377	11.1752	1.85606	6.47575	5.76545	3.042	6.65442	8.07228	5.60257	9.56618	6.76178	0	1.85672	12.4652	11.8678	6.66979	11.5603	2.71706	8.03524	4.81488	4.94275	10.5982	9.6752	9.81284	8.90084	0	8.5063	9.30149	10.6062	0
Worm 7 (Day 12)	25.87	6.04176	19.4926	9.57018	8.93339	2.7503	4.30717	3.68788	4.96735	8.58515	7.5202	6.7564	7.01179	3.15605	2.09023	4.15197	1.59394	10.6989	0	9.5012	11.5026	9.91109	11.7736	14.7757	3.9464	15.8647	7.16626	0	10.4107	0	9.37292	0	13.1362	0
Worm 8 (Day 12)	10.0995	2.99027	4.06233	20.6516	20.5441	11.9569	24.1044	13.7419	18.6533	9.45125	7.06715	17.0164	10.9113	14.2517	18.969	0	13.8192	5.25284	34.7189	0.954933	11.4095	3.00636	8.38333	1.37174	0.464946	0	1.70732	0	14.0073	0	0.936796	0	10.2334	0
Worm 9 (Day 12)	19.0424	11.987	9.59225	4.22982	13.6562	2.55684	4.58778	7.18928	7.64554	5.75946	5.85492	9.27382	2.41888	1.06985	4.34838	2.78402	0	3.97486	6.82631	11.0749	16.9761	12.0347	13.9878	12.2037	4.39518	13.0756	10.8322	6.75676	9.38223	25.9107	10.0218	0	10.8276	0
Student's t-test
Day 1 vs. Day 12 p-val	0.596672	0.0793523	0.0199668	0.777576	0.397598	0.0231714	0.0710479	0.333646	0.00312689	0.0175546	0.575835	0.296833	0.903414	0.665362	0.800519	0.581967	0.938822	0.59274	0.864625	0.163987	0.575143	0.329728	0.295763	0.301538	0.0917558	0.678983	0.0114032	0.01408	0.239875	0.00510613	0.00392198	0.0316365	0.0579306	0.230952
