# Supplementary material for: Deactivation of the GATA Transcription Factor ELT-2 Is a Major Driver of Normal Aging in C. elegans
Source: PLoS Genet. 2016 Apr 12;12(4):e1005956. doi: 10.1371/journal.pgen.1005956 (PMC4829211; doi:10.1371/journal.pgen.1005956)
Supplement: S4 Table — (XLSX) [file pgen.1005956.s014.xlsx]

## Sheet: Supp. Table 4
Lifespan Data
	Replicate A		Replicate B			ELT-2 O/E Line 1	Replicate A		Replicate B			ELT-2 O/E Line 2	Replicate A		Replicate B		Replicate C
Day	Control	elt-2(RNAi)	Control	elt-2(RNAi)		Day	Control	elt-2 O/E	Control	elt-2 O/E		Day	Control	elt-2 O/E	Control	elt-2 O/E	Control	elt-2 O/E		Day	Control	elt-7(RNAi)
1	78	81	129	118		1	108	117	101	68		1	68	66	50	71	48	86		1	68	65
2	78	81	129	118		2	108	117	101	68		2	68	66	50	71	48	86		2	68	65
3	78	81	129	118		3	108	117	101	68		3	68	66	50	71	48	86		3	68	65
4	78	81	129	118		4	108	117	101	68		4	68	66	50	71	48	86		4	68	65
5	78	81	129	118		5	108	117	101	68		5	68	66	50	71	48	86		5	68	65
6	78	81	129	118		6	108	117	101	68		6	68	66	50	71	48	86		6	68	65
7	78	81	129	118		7	108	117	101	68		7	68	66	50	71	48	86		7	68	65
8	78	81	129	118		8	108	117	101	68		8	68	66	50	70	48	86		8	68	65
9	78	81	128	117		9	107	115	101	68		9	68	66	50	70	48	86		9	68	65
10	78	81	128	117		10	107	115	101	68		10	61	65	49	70	47	86		10	66	63
11	78	80	128	117		11	104	112	101	68		11	61	65	49	70	47	86		11	66	63
12	78	80	112	83		12	104	112	99	68		12	58	65	48	68	46	85		12	60	60
13	77	76	112	83		13	104	112	99	68		13	58	65	48	68	46	85		13	60	60
14	77	76	98	21		14	96	100	94	64		14	58	65	48	68	45	81		14	50	48
15	74	49	98	21		15	96	100	94	64		15	50	63	43	66	45	81		15	50	48
16	74	49	88	0		16	84	92	94	64		16	50	63	43	66	45	81		16	50	48
17	74	49	88	0		17	84	92	66	59		17	39	60	29	62	33	64		17	43	34
18	70	3	88	0		18	84	92	66	59		18	39	60	29	62	33	64		18	43	34
19	70	3	72	0		19	84	92	41	52		19	31	49	18	52	25	48		19	38	30
20	53	0	72	0		20	54	72	41	52		20	31	49	18	52	25	48		20	38	30
21	53	0	52	0		21	54	72	41	52		21	23	41	18	52	15	30		21	34	27
22	45	0	52	0		22	54	72	41	52		22	23	41	9	37	15	30		22	34	27
23	45	0	52	0		23	25	49	15	27		23	23	41	9	37	15	30		23	34	27
24	37	0	17	0		24	25	49	15	27		24	8	18	5	27	9	13		24	23	18
25	37	0	17	0		25	12	35	15	27		25	8	18	5	27	9	13		25	23	18
26	37	0	2	0		26	12	35	10	8		26	6	9	2	15	6	8		26	23	18
27	37	0	2	0		27	12	35	10	8		27	6	9	2	15	6	8		27	23	18
28	37	0	2	0		28	3	18	6	5		28	6	9	2	15	4	2		28	5	7
29	23	0	1	0		29	3	18	6	5		29	6	9	0	1	4	2		29	5	7
30	23	0	1	0		30	2	9	6	5		30	3	0	0	1	4	2		30	5	7
31	12	0	1	0		31	2	9	3	0		31	3	0	0	1	4	2		31	0	1
32	12	0	0	0		32	2	2	3	0		32	3	0	0	1	2	0		32	0	1
33	12	0	0	0		33	2	2	2	0		33	3	0	0	0	2	0		33	0	1
34	1	0	0	0		34	1	2	2	0		34	2	0	0	0	2	0		34	0	1
35	1	0	0	0		35	1	2	0	0		35	2	0	0	0	1	0		35	0	1
36	1	0	0	0		36	0	2	0	0		36	0	0	0	0	1	0
37	1	0	0	0		37	0	2	0	0		37	0	0	0	0	0	0
38	1	0	0	0		38	0	0	0	0
39	1	0	0	0
40	0	0	0	0
