# Supplementary material for: Deactivation of the GATA Transcription Factor ELT-2 Is a Major Driver of Normal Aging in C. elegans
Source: PLoS Genet. 2016 Apr 12;12(4):e1005956. doi: 10.1371/journal.pgen.1005956 (PMC4829211; doi:10.1371/journal.pgen.1005956)
Supplement: S5 Table — (XLSX) [file pgen.1005956.s015.xlsx]

## Sheet: Supp. Table 5
List of genes differentially expressed between elt-2 RNAi and control at larval stages L1 and L4 (FDR = 10%)
L1 Genes				L4 Genes
Gene	Log2 (elt-2 rnai/control)			Gene	Log2 (elt-2 rnai/control)
T08A9.12	-5.80519			C05C10.4	-6.76223
W07B8.4	-5.63754			Y105E8A.4	-6.6085
C52E4.1	-5.1371			F28A12.4	-6.4944
T07C4.4	-5.12706			R10H10.3	-6.25917
Y34D9A.11	-5.11202			K07E8.3	-6.1377
C14C6.2	-4.97464			F46B6.8	-6.0456
C14C6.5	-4.89255			F58B3.1	-6.04543
K10C2.3	-4.72475			C54F6.14	-5.99083
T16G12.1	-4.56649			W02D7.2	-5.8655
W04E12.6	-4.52534			T16G12.1	-5.66493
E03H4.10	-4.33372			C17H12.8	-5.32577
F59B1.2	-4.18182			F28H7.3	-5.29483
ZK1320.2	-4.16917			K10C2.3	-5.27037
T09F5.9	-4.15531			C26C6.9	-5.26097
ZK1320.3	-4.14566			C03H5.1	-5.2305
F49E11.10	-4.14019			T07C4.4	-5.17983
F15E6.10	-4.12516			T08A9.8	-5.168
T08G5.10	-4.09989			C26C6.10	-5.1084
F21F8.3	-3.9323			F56D6.2	-5.1072
W07B8.5	-3.92691			T07H3.3	-5.086
K11D2.2	-3.88467			F55E10.6	-5.01343
F23F12.13	-3.8718			W07B8.5	-4.976
C28C12.5	-3.86626			F49F1.1	-4.94537
C56A3.7	-3.86407			F07H5.9	-4.89157
W04E12.8	-3.85203			Y54F10AM.8	-4.85197
Y105E8A.4	-3.84608			C03G6.15	-4.82513
ZK6.7	-3.83057			F10D2.9	-4.82023
F46B6.8	-3.79843			R07E3.1	-4.81257
W04C9.1	-3.76066			C23H4.3	-4.77927
F23B2.12	-3.75328			K03H6.2	-4.73593
T21H3.1	-3.72085			R05D8.8	-4.72143
K09F5.3	-3.6847			F42A10.6	-4.6967
F48G7.5	-3.63101			F23B2.12	-4.65917
E02H9.8	-3.56104			E02H4.7	-4.65117
Y51F10.7	-3.53396			K11E4.2	-4.5664
Y40H7A.11	-3.47042			C45G7.2	-4.56093
F55E10.6	-3.4513			C03F11.3	-4.55897
F17B5.1	-3.43057			T05E7.1	-4.54467
B0218.8	-3.33812			C08B6.1	-4.5444
Y53F4B.30	-3.32895			Y4C6B.6	-4.54003
F59C6.14	-3.29319			T08G5.10	-4.5366
F43C11.7	-3.21226			F27C8.4	-4.52197
F53E10.4	-3.18915			F32H5.1	-4.48133
F36D3.9	-3.12755			T19H5.6	-4.454
Y119D3B.13	-3.09576			R09B5.4	-4.41837
ZK6.10	-3.09249			T21C9.6	-4.41357
R10E8.6	-3.08504			R03G5.5	-4.39097
F54D5.4	-3.08503			T07C12.7	-4.34467
K07E8.3	-3.00509			T16G1.6	-4.3125
C24B9.9	-3.00254			ZC376.2	-4.30617
M60.2	-2.99994			C29F9.2	-4.2605
ZK484.2	-2.99746			T18H9.2	-4.256
T10B5.7	-2.99063			F58B3.3	-4.25
C32H11.4	-2.95597			T05E12.6	-4.24267
T17A3.8	-2.93879			Y49E10.16	-4.17677
F58B3.1	-2.9102			C35A11.4	-4.17563
C36B1.13	-2.90764			F17B5.1	-4.17327
T28D6.2	-2.90307			W07B8.4	-4.15637
H22K11.1	-2.88918			W02B12.1	-4.1389
R09B5.6	-2.88834			C29F7.1	-4.1181
F58H7.2	-2.87365			K08D8.5	-4.09973
C05C10.4	-2.87191			C54D1.2	-4.08273
C24B9.3	-2.8259			C18H9.6	-4.07293
F57A10.1	-2.81582			F55G11.5	-4.0641
C45G7.3	-2.8141			F08H9.6	-4.05327
F58G6.3	-2.81015			R04E5.2	-4.0296
C29F9.2	-2.80312			R10E8.6	-3.9746
W02D7.11	-2.79743			C06B3.3	-3.9379
T07C12.7	-2.79312			F08G5.6	-3.89257
C34H4.2	-2.76836			C32H11.4	-3.8351
F28A12.4	-2.75852			T20B3.12	-3.82557
C18H9.6	-2.67799			F08A8.3	-3.81277
R10H10.3	-2.66948			Y119C1B.9	-3.80193
D1054.18	-2.65954			F08G5.5	-3.7924
R09B5.13	-2.65499			R09D1.10	-3.76127
K10C2.1	-2.64799			F14D7.6	-3.7264
F28B4.3	-2.61983			T24B8.5	-3.72223
T16G1.6	-2.60909			W02D7.8	-3.7192
F42A10.6	-2.59912			Y7A5A.1	-3.70557
C34F11.8	-2.59561			K07C5.5	-3.67493
H34I24.2	-2.57678			F21A3.2	-3.665
Y39B6A.20	-2.56407			T27A1.5	-3.65803
Y43F8C.1	-2.54359			ZC376.3	-3.62967
Y119C1B.9	-2.46857			F49C12.7	-3.59123
R09B5.3	-2.45722			K11G9.6	-3.53187
F15B9.2	-2.45466			F37B4.7	-3.50793
C45G7.2	-2.45253			ZK892.2	-3.4582
R09F10.1	-2.44693			F23F12.13	-3.45543
T08A9.9	-2.44219			F14H3.12	-3.43803
Y22F5A.4	-2.43891			F08A8.4	-3.4349
F53A9.8	-2.43504			F45H10.4	-3.42627
Y32F6A.4	-2.40766			F45C12.4	-3.42333
C26B9.5	-2.39558			F58A6.1	-3.40367
C05C12.4	-2.38971			K09D9.2	-3.3625
R07E3.1	-2.38268			ZK896.7	-3.33077
ZC395.5	-2.37946			K02D7.4	-3.3292
F58G6.7	-2.37878			ZC455.4	-3.32793
Y49E10.16	-2.37652			C25F9.4	-3.30717
F23B2.11	-2.36305			F10C1.9	-3.30563
Y46E12A.1	-2.35887			F18F11.5	-3.30493
F12A10.7	-2.34674			Y5H2B.5	-3.2964
C08F11.8	-2.33738			ZK1320.2	-3.2896
M28.10	-2.32412			F39E9.11	-3.27657
C26C6.10	-2.32076			C25F9.10	-3.27473
Y80D3A.9	-2.32041			T17A3.8	-3.27293
ZK112.1	-2.31372			T13G4.4	-3.2621
Y49E10.18	-2.29731			M04G12.2	-3.24263
C26C6.9	-2.29602			C46C11.2	-3.24
Y39B6A.1	-2.29513			W04C9.1	-3.2277
F53F4.2	-2.27			C25B8.3	-3.2274
Y105C5A.9	-2.2614			C05C12.4	-3.22737
F35C5.9	-2.24254			F27E5.1	-3.22143
F56D5.6	-2.24101			T05E12.3	-3.1925
R06F6.11	-2.23962			D2096.3	-3.1839
F27C8.4	-2.23907			W03D2.6	-3.16917
ZC196.1	-2.18646			Y69A2AR.5	-3.16573
T19D12.2	-2.18156			H22K11.2	-3.14563
M01G12.9	-2.17628			F58G6.3	-3.12207
C36B7.5	-2.16204			Y40C5A.1	-3.10543
ZK520.2	-2.1543			Y54G2A.6	-3.0866
F28G4.1	-2.15114			F17C11.6	-3.0752
M04G12.2	-2.14439			B0286.3	-3.0639
F01D5.9	-2.12957			C08F11.8	-3.0438
F01D5.5	-2.1164			K12C11.7	-3.00327
C49A9.4	-2.10137			C50F7.5	-2.99957
R09H10.5	-2.10013			Y39G10AR.6	-2.97193
F57F5.1	-2.09363			F08G12.4	-2.9601
T25C12.3	-2.0802			B0222.9	-2.95833
T08A9.7	-2.07229			Y54G2A.45	-2.94753
C25B8.3	-2.07117			T10B5.7	-2.91513
R03G5.5	-2.06876			Y45G12C.2	-2.9137
C16H3.2	-2.04323			F38B6.4	-2.9114
VZK822L.1	-2.03005			C08F1.5	-2.90553
T21C9.6	-2.02592			F10D2.10	-2.8974
R10E8.8	-1.99789			E04F6.7	-2.8566
F42A10.7	-1.98571			F58E6.7	-2.8562
F41G3.10	-1.97976			C14C6.5	-2.84977
H32K16.2	-1.97642			C24G6.6	-2.8406
T18H9.2	-1.96681			D1009.1	-2.81177
K12G11.3	-1.93158			T22A3.2	-2.81093
T05F1.9	-1.91218			ZK1320.3	-2.79177
Y38H6C.1	-1.90367			F23F12.3	-2.7823
Y47D7A.12	-1.89922			ZK112.1	-2.7788
M04D8.7	-1.86201			F46B6.4	-2.7627
Y22F5A.5	-1.82724			R10E8.8	-2.75557
C14B9.7	-1.80228			R10E8.7	-2.75483
ZK455.7	-1.78617			F47B10.7	-2.7544
C27A2.2	-1.72618			W04G3.6	-2.74343
F22D6.12	-1.70567			C43C3.1	-2.72587
T16G1.5	-1.45036			C17G1.3	-2.7245
R01H10.6	-1.43312			T28D9.3	-2.71553
T21E3.1	-0.725531			F55A12.4	-2.70747
Y105E8B.6	-0.393144			Y54G2A.9	-2.70453
C15F1.8	2.44226			T05F1.11	-2.69073
F12E12.8	2.48623			C26D10.6	-2.68767
F58E6.7	2.78947			W06B11.3	-2.68737
K11D12.13	3.01797			T25D10.1	-2.6808
F15B9.6	3.13078			F46H5.8	-2.67277
F54A3.4	3.32655			C55A6.7	-2.66983
R03D7.3	3.47577			C52D10.1	-2.66443
T24E12.13	4.10099			F22B8.6	-2.64063
C49C3.12	4.87945			T02C5.1	-2.63633
				ZC395.5	-2.62729
				T26C5.1	-2.625
				C12D8.5	-2.62483
				R04E5.10	-2.60787
				ZK228.3	-2.6025
				F21D5.3	-2.59681
				C44B7.9	-2.58977
				C01B12.9	-2.58463
				T15B7.1	-2.57203
				C48B4.7	-2.5592
				F59F4.1	-2.55553
				F54F11.2	-2.5422
				C26B9.5	-2.53153
				K09H11.1	-2.53147
				F22F7.8	-2.49397
				R06B10.3	-2.4598
				F16H11.5	-2.45937
				C45E5.1	-2.45543
				VZK822L.1	-2.4524
				R12E2.9	-2.44887
				F52H2.2	-2.44257
				C45B11.3	-2.43953
				T08A9.12	-2.43807
				C27H5.4	-2.43673
				F11G11.3	-2.41153
				F58B4.5	-2.4115
				C12C8.2	-2.41077
				Y34B4A.5	-2.4048
				F01D5.3	-2.39187
				F32G8.6	-2.38393
				Y71H10A.2	-2.3478
				B0365.5	-2.31163
				T27A10.3	-2.29803
				C24B5.4	-2.28117
				D2030.11	-2.27733
				F21C10.10	-2.26377
				R12A1.4	-2.25217
				C18A11.3	-2.24553
				D1007.2	2.29723
				R09E12.9	2.4411
				T26F2.2	2.49853
				R07B1.11	2.50893
				D2045.7	2.53093
				K10G9.3	2.54395
				C34H4.1	2.56413
				R05F9.3	2.56493
				F09E8.5	2.579
				Y57G11C.45	2.61892
				F35C5.5	2.6495
				F22H10.2	2.6559
				Y39H10B.3	2.69003
				M02H5.8	2.73023
				F29G6.1	2.75983
				C49C3.21	2.77167
				F44G3.6	2.81593
				Y116F11B.3	2.82003
				Y38H6C.20	2.89396
				F53B2.8	2.8955
				ZK666.6	2.9065
				T07H3.2	2.93027
				Y53F4B.24	2.93625
				Y39G8B.7	2.9813
				F28E10.4	2.99714
				Y51A2D.4	3.14953
				Y38F1A.7	3.20261
				T10H4.12	3.25804
				T26H5.4	3.27657
				W01C8.6	3.39743
				W08D2.9	3.42934
				C17C3.4	3.47293
				Y69A2AR.12	3.50907
				C53A5.9	3.5431
				C16C4.5	3.5924
				ZK896.1	3.59243
				C01A2.9	3.62593
				Y17G7B.23	3.62987
				Y2H9A.6	3.7831
				Y60A3A.18	3.7854
				F22G12.1	3.84353
				ZC239.14	3.86013
				F42G2.4	3.88227
				Y8A9A.3	3.91643
				Y54G2A.37	3.9331
				T08E11.1	3.99457
				C08E8.4	4.01253
				F44D12.5	4.06103
				F22E5.1	4.0837
				F09C6.12	4.1099
				Y75B8A.39	4.2208
				F42C5.3	4.28427
				F15B9.6	4.29877
				T25B6.6	4.29927
				B0024.4	4.34283
				C53A5.11	4.3525
				W08A12.4	4.37717
				ZC196.6	4.40423
				B0284.1	4.40527
				C17H1.2	4.74597
				Y105C5A.13	4.76063
				T25C12.2	4.8256
				C17H1.9	4.91547
				C54D10.14	4.94837
				C17H1.6	5.122
				Y37H2A.14	5.24137
				C54D10.7	5.2466
				C17H1.5	5.35077
				B0281.7	5.6302
				F07E5.9	5.63713
				C08E3.13	5.6943
				T19C9.8	5.69867
				C43D7.5	5.7299
				T26F2.3	5.83363
				F26F2.5	5.84117
				B0348.2	5.89716
				C17H1.3	5.93167
				B0507.10	5.9598
				B0507.8	5.9953
				C17H1.14	6.00323
				T27E7.6	6.07617
				B0284.4	6.27917
				C17H1.13	6.4221
				ZK666.7	6.73283
				C17H1.10	6.94813
				C08E3.1	7.07477
				F26F2.1	7.0858
				F09C6.1	7.58407
				C17H1.11	7.99953
				F26F2.4	8.084
				C17H1.4	8.29603
				F26F2.3	8.36777
