# Supplementary material for: Deactivation of the GATA Transcription Factor ELT-2 Is a Major Driver of Normal Aging in C. elegans
Source: PLoS Genet. 2016 Apr 12;12(4):e1005956. doi: 10.1371/journal.pgen.1005956 (PMC4829211; doi:10.1371/journal.pgen.1005956)
Supplement: S6 Table — (XLSX) [file pgen.1005956.s016.xlsx]

## Sheet: Supp. Table 6
Classification of elt-2-regulated targets
Gene	Log2FC (elt-2 RNAi/Control) L1	Log2FC (elt-2 RNAi/Control) L4	L1 FDR	L1 p-val	L4 FDR	L4 p-val	Class?
B0286.3	-1.11382	-3.0639	0.401979	0.0195983	0.0219635	0.0014478	General Intestinal
C03F11.3	-1.91618	-4.55897	0.112465	0.00200255	0.00130263	1.99666e-05	General Intestinal
C05C10.4	-2.87191	-6.76223	0.0123359	6.92952e-05	0	9.82608e-09	General Intestinal
C05C12.4	-2.38971	-3.22737	0.0501821	0.000563784	0.0157422	0.000558269	General Intestinal
C08B6.1	-1.53249	-4.5444	0.249526	0.00780182	0.00115294	2.00747e-05	General Intestinal
C08F11.8	-2.33738	-3.0438	0.0350292	0.000330429	0.0156857	0.00115814	General Intestinal
C14C6.5	-4.89255	-2.84977	0.00214074	6.12613e-06	0.0302135	0.00202431	General Intestinal
C18H9.6	-2.67799	-4.07293	0.0197464	0.000144409	0.00312459	7.78422e-05	General Intestinal
C24G6.6	-1.67352	-2.8406	0.173462	0.00421014	0.0258651	0.00134616	General Intestinal
C25B8.3	-2.07117	-3.2274	0.0782	0.00111063	0.0150387	0.000828849	General Intestinal
C25F9.10	-1.24703	-3.27473	0.336435	0.014085	0.013548	0.000434185	General Intestinal
C26B9.5	-2.39558	-2.53153	0.0591478	0.000708394	0.0698324	0.0046876	General Intestinal
C26C6.10	-2.32076	-5.1084	0.0596693	0.000720964	0.00038	2.938e-06	General Intestinal
C26C6.9	-2.29602	-5.26097	0.0679839	0.000893482	0.000366667	2.25017e-06	General Intestinal
C28C12.5	-3.86626	-1.87467	0.00174615	4.81187e-06	0.274147	0.0231264	General Intestinal
C29F9.2	-2.80312	-4.2605	0.0200859	0.00015115	0.00190816	4.16233e-05	General Intestinal
C32H11.4	-2.95597	-3.8351	0.0127927	7.45734e-05	0.00527222	0.000195205	General Intestinal
C43C3.1	-1.23678	-2.72587	0.33938	0.0146399	0.0396544	0.00186207	General Intestinal
C45G7.2	-2.45253	-4.56093	0.0352195	0.000324759	0.00148293	1.61148e-05	General Intestinal
C49A9.4	-2.10137	-1.8983	0.0577339	0.000685342	0.232799	0.0244919	General Intestinal
C50F7.5	-1.96655	-2.99957	0.111873	0.00200388	0.0193008	0.00131198	General Intestinal
C55A6.7	-1.90676	-2.66983	0.111047	0.00195377	0.0699012	0.00413555	General Intestinal
D1007.2	1.18619	2.29723	0.804287	0.0480782	0.0986033	0.00373341	General Intestinal
D1054.18	-2.65954	-2.0797	0.0184	0.000128712	0.18386	0.0142859	General Intestinal
F11G11.3	-1.64657	-2.41153	0.149114	0.0032557	0.0727299	0.00601302	General Intestinal
F14D7.6	-1.47502	-3.7264	0.226311	0.00681211	0.00630375	0.000169441	General Intestinal
F15B9.6	3.13078	4.29877	0.01306	6.92104e-06	0.00415789	6.0057e-05	General Intestinal
F17B5.1	-3.43057	-4.17327	0.00538919	2.11341e-05	0.00248393	5.01326e-05	General Intestinal
F21F8.3	-3.9323	-1.77119	0.000945455	2.20456e-06	0.289727	0.0235756	General Intestinal
F23B2.11	-2.36305	-1.92388	0.0421082	0.000432909	0.243225	0.0224756	General Intestinal
F23B2.12	-3.75328	-4.65917	0.00333333	1.05988e-05	0.00114722	2.25115e-05	General Intestinal
F23F12.13	-3.8718	-3.45543	0.00101875	1.72761e-06	0.0129177	0.000376879	General Intestinal
F27C8.4	-2.23907	-4.52197	0.0475041	0.000493418	0.00128649	1.1526e-05	General Intestinal
F27E5.1	-1.28699	-3.22143	0.197026	0.00534591	0.0182791	0.000747067	General Intestinal
F28A12.4	-2.75852	-6.4944	0.0195427	0.000140848	0	1.96522e-08	General Intestinal
F37B4.7	-0.79574	-3.50793	0.59564	0.0485477	0.0106079	0.000295726	General Intestinal
F42A10.6	-2.59912	-4.6967	0.0269359	0.000222681	0.00114	1.11722e-05	General Intestinal
F42A10.7	-1.98571	-1.23448	0.050583	0.000536121	0.55398	0.0393179	General Intestinal
F46B6.8	-3.79843	-6.0456	0.00396	1.469e-05	5e-05	9.82608e-08	General Intestinal
F54D5.4	-3.08503	-2.11823	0.00752	3.18813e-05	0.153692	0.0139222	General Intestinal
F54F11.2	-1.34552	-2.5422	0.269383	0.00890804	0.0921649	0.00532839	General Intestinal
F55E10.6	-3.4513	-5.01343	0.00370588	1.33545e-05	0.0007	7.52678e-06	General Intestinal
F56D5.6	-2.24101	-1.75638	0.0620829	0.000769867	0.287883	0.0389505	General Intestinal
F58B3.1	-2.9102	-6.04543	0.00858182	4.00212e-05	0.000111111	3.34087e-07	General Intestinal
F58B4.5	-1.68345	-2.4115	0.202098	0.0055692	0.0777459	0.00622478	General Intestinal
F58G6.3	-2.81015	-3.12207	0.0166064	0.000109126	0.014097	0.000949455	General Intestinal
F58G6.7	-2.37878	-1.81666	0.0503752	0.000560615	0.233503	0.023964	General Intestinal
H22K11.1	-2.88918	-1.36196	0.0130368	7.87599e-05	0.554137	0.0471623	General Intestinal
K02D7.4	-1.79894	-3.3292	0.142213	0.00290907	0.0112363	0.00049037	General Intestinal
K07E8.3	-3.00509	-6.1377	0.0167302	0.000111712	6e-05	9.82608e-08	General Intestinal
K10C2.1	-2.64799	-1.63457	0.0265974	0.000217064	0.45354	0.0418731	General Intestinal
K10C2.3	-4.72475	-5.27037	0.0001	6.3593e-08	0.000377778	2.938e-06	General Intestinal
K11E4.2	-1.63254	-4.5664	0.176966	0.00448278	0.00151429	1.48276e-05	General Intestinal
K11G9.6	-3.03228	-3.53187	0.100048	0.00164361	0.0150333	0.0003712	General Intestinal
K12C11.7	-1.57515	-3.00327	0.173757	0.00434623	0.0242039	0.00101792	General Intestinal
K12G11.3	-1.93158	-1.75486	0.0929138	0.00142793	0.431404	0.0297648	General Intestinal
M04G12.2	-2.14439	-3.24263	0.065743	0.000843127	0.014147	0.000839314	General Intestinal
R03G5.5	-2.06876	-4.39097	0.0271402	0.000235877	0.00170435	2.59409e-05	General Intestinal
R04E5.10	-1.4944	-2.60787	0.249377	0.00782358	0.0861489	0.00395471	General Intestinal
R07E3.1	-2.38268	-4.81257	0.0502769	0.000554192	0.00103571	5.9546e-06	General Intestinal
R09B5.6	-2.88834	-2.14413	0.01305	8.02226e-05	0.154314	0.0121805	General Intestinal
R09F10.1	-2.44693	-1.56377	0.0395105	0.000397827	0.499096	0.0422119	General Intestinal
R09H10.5	-2.10013	-2.14799	0.0731936	0.000977467	0.200959	0.0160844	General Intestinal
R10E8.6	-3.08504	-3.9746	0.0119388	6.20032e-05	0.00356462	9.45171e-05	General Intestinal
R10E8.8	-1.99789	-2.75557	0.075828	0.00106087	0.0304236	0.00157941	General Intestinal
R10H10.3	-2.66948	-6.25917	0.0196627	0.000139629	0	5.89565e-08	General Intestinal
T07C12.7	-2.79312	-4.34467	0.0130214	7.72867e-05	0.00185625	3.9039e-05	General Intestinal
T07C4.4	-5.12706	-5.17983	3.33333e-05	1.05988e-08	0.000425	4.50034e-06	General Intestinal
T08A9.12	-5.80519	-2.43807	0	0	0.0602758	0.00271358	General Intestinal
T08A9.7	-2.07229	-2.2644	0.0754984	0.00103225	0.108282	0.00768723	General Intestinal
T08G5.10	-4.09989	-4.5366	0.00095	1.8124e-06	0.0015093	2.21971e-05	General Intestinal
T10B5.7	-2.99063	-2.91513	0.0126863	6.85745e-05	0.0405901	0.00196236	General Intestinal
T10H4.12	2.16809	3.25804	0.234016	0.000793694	0.0397294	0.000562739	General Intestinal
T16G1.6	-2.60909	-4.3125	0.0231676	0.000181706	0.002052	2.58721e-05	General Intestinal
T16G12.1	-4.56649	-5.66493	0.000144444	1.37785e-07	0.0001	5.40434e-07	General Intestinal
T17A3.8	-2.93879	-3.27293	0.00874186	3.9841e-05	0.014426	0.000553326	General Intestinal
T18H9.2	-1.96681	-4.256	0.076691	0.00108107	0.00251636	7.49632e-05	General Intestinal
T21C9.6	-2.02592	-4.41357	0.0777304	0.0011122	0.00118	1.79719e-05	General Intestinal
T21H3.1	-3.72085	-2.24073	0.000947619	2.10917e-06	0.127648	0.00888915	General Intestinal
T25C12.3	-2.0802	-1.76127	0.0900944	0.00135595	0.309749	0.0303491	General Intestinal
T27A1.5	-0.87054	-3.65803	0.577164	0.0452066	0.0063443	0.000167574	General Intestinal
VZK822L.1	-2.03005	-2.4524	0.0944373	0.00150139	0.0760909	0.00550235	General Intestinal
W04C9.1	-3.76066	-3.2277	0.00249286	7.39799e-06	0.015072	0.000797023	General Intestinal
W04G3.6	-1.26409	-2.74343	0.299022	0.0114094	0.0526711	0.00262808	General Intestinal
W06B11.3	-1.1847	-2.68737	0.342952	0.0150848	0.035374	0.00203425	General Intestinal
W07B8.4	-5.63754	-4.15637	0	0	0.00406515	6.60018e-05	General Intestinal
W07B8.5	-3.92691	-4.976	0.00123333	3.13725e-06	0.000695652	8.26373e-06	General Intestinal
Y105E8A.4	-3.84608	-6.6085	0.000646154	8.90302e-07	0	1.96522e-08	General Intestinal
Y119C1B.9	-2.46857	-3.80193	0.0303118	0.000273079	0.00618846	0.00013617	General Intestinal
Y22F5A.4	-2.43891	-2.41137	0.0350789	0.000334616	0.127079	0.00905057	General Intestinal
Y34D9A.11	-5.11202	-1.82303	2.5e-05	1.05988e-08	0.4788	0.0193496	General Intestinal
Y40C5A.1	-1.12902	-3.10543	0.491621	0.0308468	0.0229346	0.000805424	General Intestinal
Y40H7A.11	-3.47042	-1.88177	0.00599474	2.41441e-05	0.30868	0.021118	General Intestinal
Y49E10.16	-2.37652	-4.17677	0.0373774	0.000368426	0.00283684	5.16655e-05	General Intestinal
Y49E10.18	-2.29731	-2.49498	0.0195557	0.000145087	0.150172	0.00702594	General Intestinal
Y53F4B.30	-3.32895	-1.4232	0.00842143	3.74881e-05	0.617596	0.0475148	General Intestinal
Y54G2A.6	-1.7845	-3.0866	0.204919	0.00571211	0.0186171	0.0011496	General Intestinal
Y7A5A.1	-0.825428	-3.70557	0.569982	0.0444024	0.00649024	0.000199843	General Intestinal
ZC395.5	-2.37946	-2.62729	0.0538009	0.000621547	0.082871	0.00321281	General Intestinal
ZK112.1	-2.31372	-2.7788	0.0266342	0.00022301	0.0293949	0.00194587	General Intestinal
ZK1320.2	-4.16917	-3.2896	0.00098	1.55803e-06	0.0206451	0.00086725	General Intestinal
ZK1320.3	-4.14566	-2.79177	0.00015	1.27186e-07	0.035966	0.00267941	General Intestinal
ZK484.2	-2.99746	-2.28663	0.0122148	6.99099e-05	0.108488	0.00889494	General Intestinal
C14B9.7	-1.80228	0.501783	0.0504267	0.000539809	0.740935	0.256818	Intestinal Establishment
C14C6.2	-4.97464	-1.53937	8e-05	4.23953e-08	0.552545	0.056509	Intestinal Establishment
C16H3.2	-2.04323	-1.13575	0.0762015	0.00104994	0.73129	0.067543	Intestinal Establishment
C24B9.3	-2.8259	-0.243177	0.0165156	0.00011203	1.21282	0.526548	Intestinal Establishment
C24B9.9	-3.00254	-1.49757	0.0105208	5.35241e-05	0.555691	0.0606672	Intestinal Establishment
C27A2.2	-1.72618	0.632703	0.0747852	0.00101457	0.691226	0.207399	Intestinal Establishment
C34F11.8	-2.59561	0.592603	0.0395713	0.000394245	0.672865	0.151948	Intestinal Establishment
C34H4.2	-2.76836	1.7275	0.0261827	0.000208129	0.268054	0.0167526	Intestinal Establishment
C49C3.12	4.87945	0.487561	0	0	0.791499	0.112168	Intestinal Establishment
C52E4.1	-5.1371	-1.41338	0.0006	7.63116e-07	0.591358	0.091999	Intestinal Establishment
E02H9.8	-3.56104	-1.3169	0.00322813	1.09486e-05	0.58857	0.0981417	Intestinal Establishment
F01D5.5	-2.1164	-0.749477	0.0796588	0.00114824	0.767657	0.144462	Intestinal Establishment
F01D5.9	-2.12957	-0.218307	0.0606217	0.000738898	1.10593	0.419689	Intestinal Establishment
F15B9.2	-2.45466	0.189017	0.0394052	0.000400943	0.894742	0.390379	Intestinal Establishment
F28B4.3	-2.61983	0.345673	0.0267539	0.000215506	0.758733	0.195472	Intestinal Establishment
F35C5.9	-2.24254	0.870667	0.0501	0.000541622	0.469184	0.0624381	Intestinal Establishment
F41G3.10	-1.97976	-0.706443	0.0730717	0.000983582	1.04384	0.340369	Intestinal Establishment
F43C11.7	-3.21226	-1.30963	0.00758718	3.13619e-05	0.607487	0.113299	Intestinal Establishment
F49E11.10	-4.14019	0.37992	0.000925	1.96078e-06	0.841969	0.197608	Intestinal Establishment
F53A9.8	-2.43504	0.01612	0.0804073	0.00116755	0.688185	0.139595	Intestinal Establishment
F53E10.4	-3.18915	0.497073	0.00883111	4.21198e-05	0.748874	0.270682	Intestinal Establishment
F54A3.4	3.32655	0.52342	0.0996444	9.50503e-05	0.75747	0.258757	Intestinal Establishment
F57F5.1	-2.09363	0.5155	0.0662333	0.000842395	0.739991	0.247806	Intestinal Establishment
F58E6.7	2.78947	-2.8562	0.069575	5.89931e-05	0.0808261	0.00214347	Intestinal Establishment
F58H7.2	-2.87365	-0.85713	0.0102362	5.0991e-05	0.876317	0.189354	Intestinal Establishment
F59B1.2	-4.18182	-0.09013	0.000721429	1.07048e-06	1.18887	0.591806	Intestinal Establishment
F59C6.14	-3.29319	-1.231	0.00808293	3.51245e-05	0.720658	0.0992202	Intestinal Establishment
H32K16.2	-1.97642	-1.50927	0.0941589	0.00145704	0.554617	0.0832982	Intestinal Establishment
H34I24.2	-2.57678	-0.59345	0.0353921	0.000330101	0.967943	0.312432	Intestinal Establishment
K09F5.3	-3.6847	-0.619966	0.00326774	1.07366e-05	0.948241	0.140707	Intestinal Establishment
K11D12.13	3.01797	-0.789831	0.01025	4.34552e-06	1.02201	0.350042	Intestinal Establishment
K11D2.2	-3.88467	-1.50163	0.00035	3.70959e-07	0.555233	0.0570935	Intestinal Establishment
M01G12.9	-2.17628	0.0548767	0.0616864	0.000771489	0.646809	0.16304	Intestinal Establishment
M28.10	-2.32412	1.04458	0.0497939	0.00052248	0.540122	0.0737531	Intestinal Establishment
M60.2	-2.99994	-1.52024	0.00948913	4.62639e-05	0.540147	0.0803356	Intestinal Establishment
R01H10.6	-1.43312	0.488607	0.081463	0.00119151	0.741591	0.11895	Intestinal Establishment
R06F6.11	-2.23962	0.8088	0.0872099	0.0013033	0.590055	0.138295	Intestinal Establishment
R09B5.3	-2.45722	0.327157	0.065823	0.000851129	0.739044	0.0772463	Intestinal Establishment
T08A9.9	-2.44219	-0.168207	0.0504738	0.000551012	0.748452	0.130755	Intestinal Establishment
T19D12.2	-2.18156	-1.47436	0.0541327	0.000613906	0.555038	0.0847485	Intestinal Establishment
T21E3.1	-0.725531	0.664037	0.0928326	0.00141684	0.633963	0.162961	Intestinal Establishment
T28D6.2	-2.90307	1.99453	0.062226	0.000784833	0.204939	0.00890216	Intestinal Establishment
W04E12.6	-4.52534	-1.06042	0.000372727	4.34552e-07	0.8991	0.147295	Intestinal Establishment
W04E12.8	-3.85203	-1.23993	0.001644	4.35612e-06	0.697471	0.0728474	Intestinal Establishment
Y105C5A.9	-2.2614	0.819833	0.0999773	0.00163185	0.523933	0.0812879	Intestinal Establishment
Y105E8B.6	-0.393144	0.54444	0.0997719	0.00161792	0.721023	0.222876	Intestinal Establishment
Y119D3B.13	-3.09576	-1.39237	0.0136186	8.51616e-05	0.610505	0.0639227	Intestinal Establishment
Y22F5A.5	-1.82724	-0.36717	0.09525	0.00149412	0.850611	0.318034	Intestinal Establishment
Y32F6A.4	-2.40766	-0.976324	0.0289422	0.000254605	0.936702	0.316857	Intestinal Establishment
Y38H6C.1	-1.90367	-0.32485	0.0940563	0.0015053	0.965006	0.159531	Intestinal Establishment
Y39B6A.1	-2.29513	-0.6907	0.0373837	0.000364526	0.786861	0.234588	Intestinal Establishment
Y39B6A.20	-2.56407	-0.0212867	0.0124615	6.86805e-05	1.16408	0.330342	Intestinal Establishment
Y43F8C.1	-2.54359	0.19684	0.0355714	0.000343084	0.920329	0.416983	Intestinal Establishment
Y47D7A.12	-1.89922	0.464253	0.0757046	0.00105112	0.790444	0.181381	Intestinal Establishment
Y51F10.7	-3.53396	-0.885753	0.00387222	1.47748e-05	0.982012	0.330582	Intestinal Establishment
Y80D3A.9	-2.32041	-0.0161267	0.0295798	0.000263349	1.19763	0.661892	Intestinal Establishment
ZC196.1	-2.18646	2.0509	0.0328465	0.000299396	0.233005	0.00546092	Intestinal Establishment
ZK455.7	-1.78617	-0.889087	0.061625	0.000757658	0.887629	0.331398	Intestinal Establishment
ZK520.2	-2.1543	1.08145	0.0541537	0.000619883	0.445	0.0615856	Intestinal Establishment
ZK6.10	-3.09249	2.17067	0.012414	6.5787e-05	0.113538	0.00596341	Intestinal Establishment
ZK6.7	-3.83057	-0.53923	0.00101304	2.46953e-06	1.09154	0.453605	Intestinal Establishment
B0284.1	0.449495	4.40527	0.941604	0.3475	0.0041641	6.39186e-05	Adult Function
B0365.5	0.902499	-2.31163	0.828678	0.0562114	0.0910105	0.00390159	Adult Function
B0507.10	1.30573	5.9598	0.846919	0.0727982	0.00035	1.72939e-06	Adult Function
C01B12.9	1.25619	-2.58463	0.733779	0.0294756	0.0758362	0.00308472	Adult Function
C06B3.3	-0.152175	-3.9379	1.05922	0.239911	0.00527324	7.83924e-05	Adult Function
C08E3.1	-1.28412	7.07477	0.616924	0.0546633	1.66667e-05	8.84347e-08	Adult Function
C08E3.13	-1.6241	5.6943	0.395237	0.0190183	0.000389474	2.81026e-06	Adult Function
C08E8.4	-0.181488	4.01253	1.09647	0.27217	0.0120942	0.000151675	Adult Function
C17G1.3	1.08687	-2.7245	0.924309	0.213958	0.0540671	0.00251967	Adult Function
C24B5.4	0.166782	-2.28117	1.05675	0.781111	0.0932576	0.00650722	Adult Function
C26D10.6	-0.0841598	-2.68767	1.10398	0.29299	0.0328608	0.00234989	Adult Function
C44B7.9	0.894813	-2.58977	0.918617	0.19161	0.0430052	0.00254272	Adult Function
C45B11.3	-0.246698	-2.43953	0.884437	0.135079	0.0760281	0.00421458	Adult Function
C52D10.1	0.757545	-2.66443	0.868924	0.0818732	0.0485038	0.00302584	Adult Function
C54D10.7	-1.63289	5.2466	0.176451	0.00450712	0.00196667	9.86538e-06	Adult Function
C54F6.14	-0.246063	-5.99083	1.09293	0.26886	0.000114286	2.35826e-07	Adult Function
D1009.1	0.102489	-2.81177	1.04104	0.729005	0.0258031	0.00144269	Adult Function
F07H5.9	-0.524804	-4.89157	0.666767	0.0645213	0.000254545	3.4293e-06	Adult Function
F10D2.10	0.284916	-2.8974	0.960694	0.405558	0.0328778	0.00198201	Adult Function
F16H11.5	1.09858	-2.45937	0.882867	0.116967	0.0927692	0.00396632	Adult Function
F21A3.2	0.42367	-3.665	0.941334	0.288237	0.00625556	0.000163663	Adult Function
F21C10.10	-0.103154	-2.26377	1.13688	0.343896	0.0923553	0.00369672	Adult Function
F21D5.3	-0.0478368	-2.59681	1.11753	0.316603	0.0786393	0.00404304	Adult Function
F22B8.6	0.493977	-2.64063	0.946857	0.368908	0.0768492	0.00382072	Adult Function
F29G6.1	-0.800476	2.75983	0.550411	0.041361	0.0630234	0.00144972	Adult Function
F32G8.6	-0.0886062	-2.38393	1.10342	0.294946	0.0964121	0.00632686	Adult Function
F32H5.1	-0.459465	-4.48133	0.910277	0.144525	0.00157955	2.75818e-05	Adult Function
F35C5.5	-1.36496	2.6495	0.271762	0.00938998	0.0540434	0.00148006	Adult Function
F44G3.6	0.0318544	2.81593	1.05923	0.809547	0.0681885	0.00144684	Adult Function
F45H10.4	0.422096	-3.42627	0.98312	0.498177	0.00995765	0.00028476	Adult Function
F47B10.7	0.729815	-2.7544	0.940161	0.243834	0.0292794	0.0013402	Adult Function
F52H2.2	0.521385	-2.44257	0.984894	0.528721	0.0905573	0.00498407	Adult Function
F53B2.8	-1.1448	2.8955	0.502893	0.0332064	0.0669817	0.00121008	Adult Function
F55A12.4	0.266429	-2.70747	1.02147	0.650556	0.0464929	0.00295179	Adult Function
F58A6.1	0.0662798	-3.40367	1.05754	0.796263	0.0101517	0.000291441	Adult Function
F59F4.1	-0.648348	-2.55553	0.753109	0.0858871	0.0641856	0.00359417	Adult Function
K07C5.5	0.412234	-3.67493	1.02205	0.652445	0.00612078	0.000163496	Adult Function
K09H11.1	0.291718	-2.53147	1.03448	0.702262	0.0532619	0.00346889	Adult Function
M02H5.8	-0.190123	2.73023	1.00089	0.192857	0.0739682	0.00150522	Adult Function
R09E12.9	-1.20444	2.4411	0.408706	0.0200563	0.0738119	0.00287033	Adult Function
R12A1.4	0.481411	-2.25217	0.96927	0.443491	0.098465	0.00723828	Adult Function
R12E2.9	-0.122653	-2.44887	1.05883	0.240046	0.0779011	0.00522757	Adult Function
T02C5.1	0.0929519	-2.63633	1.06597	0.840124	0.0560675	0.00319274	Adult Function
T05F1.11	-0.911623	-2.69073	0.607628	0.0514568	0.032811	0.00200097	Adult Function
T13G4.4	0.317159	-3.2621	1.02398	0.66279	0.0125935	0.000453375	Adult Function
T22A3.2	1.25852	-2.81093	0.882398	0.117185	0.0266725	0.00076101	Adult Function
T25D10.1	-0.63023	-2.6808	0.780645	0.0976323	0.0382446	0.00215816	Adult Function
T26C5.1	-0.531245	-2.625	0.820428	0.114782	0.0408704	0.00331068	Adult Function
T27A10.3	0.379505	-2.29803	0.928015	0.206062	0.0857166	0.00669378	Adult Function
T28D9.3	0.244051	-2.71553	1.01262	0.620988	0.0406533	0.00223376	Adult Function
Y39G10AR.6	-0.582579	-2.97193	0.790816	0.100748	0.0270515	0.00134149	Adult Function
Y45G12C.2	0.182095	-2.9137	1.0494	0.749985	0.021928	0.00165321	Adult Function
Y51A2D.4	-1.44557	3.14953	0.47925	0.029461	0.0413768	0.00104946	Adult Function
Y54F10AM.8	-0.402147	-4.85197	0.838864	0.119939	0.000692	5.71878e-06	Adult Function
Y57G11C.45	0.0112053	2.61892	0.962164	0.409136	0.0740596	0.00246882	Adult Function
Y5H2B.5	-0.573997	-3.2964	0.777234	0.0954759	0.0208177	0.000596875	Adult Function
Y71H10A.2	-0.579389	-2.3478	0.777189	0.0953055	0.0770889	0.00562188	Adult Function
ZC376.3	0.654835	-3.62967	0.968191	0.450283	0.00551316	0.00018759	Adult Function
ZK892.2	-0.350878	-3.4582	0.880549	0.132619	0.0100302	0.000292906	Adult Function
