# Supplementary material for: Deactivation of the GATA Transcription Factor ELT-2 Is a Major Driver of Normal Aging in C. elegans
Source: PLoS Genet. 2016 Apr 12;12(4):e1005956. doi: 10.1371/journal.pgen.1005956 (PMC4829211; doi:10.1371/journal.pgen.1005956)
Supplement: S7 Table — (XLSX) [file pgen.1005956.s017.xlsx]

## Sheet: Supp. Table 8
Slopes of best-fit lines
Replicate	All Genes	Intestine	Muscle	Hypodermis	Neuron	Germline
1	0.96	0.9238	0.9321	0.8878	0.9991	1.0196
2	0.733	0.7061	0.7292	0.6658	0.7432	0.8109
3	0.8408	0.8592	0.895	0.8875	0.8076	0.8269
4	0.9638	0.928	0.9191	0.9878	0.8166	1.1083
5	0.8642	0.8678	0.8805	0.8545	0.7021	0.9454
Average Slope	0.87236	0.85698	0.87118	0.85668	0.81372	0.94222
95% CI	0.79-0.96	0.78-0.96	0.80-0.94	0.75-0.96	0.71-0.91	0.83-1.11
p-valuea	0.04	0.02	0.02	0.05	0.02	0.37
ap-values that the average of the slopes of the best fit lines is less than one (Student's t-test).
p-values that each slope <1
Replicate	All Genes	Intestine	Muscle	Hypodermis	Neuron	Germline
1	3.88e-09	0.01014	0.00989	8.71e-05	0.991	0.18661
2	2e-16	2e-16	2e-16	2e-16	0.000319	2e-16
3	2e-16	7.73e-08	0.000514	2.18e-06	0.00406	2e-16
4	2.39e-10	0.00183	0.000123	0.588	0.00384	6.15e-13
5	2e-16	2.69e-08	3.18e-07	4.26e-12	3.67e-09	0.000332
