# Supplementary material for: Deactivation of the GATA Transcription Factor ELT-2 Is a Major Driver of Normal Aging in C. elegans
Source: PLoS Genet. 2016 Apr 12;12(4):e1005956. doi: 10.1371/journal.pgen.1005956 (PMC4829211; doi:10.1371/journal.pgen.1005956)
Supplement: S8 Table — (XLSX) [file pgen.1005956.s018.xlsx]

## Sheet: Supp. Table 9
Tissue-specific gene lists
Tissue (#Genes)	Muscle	Hypodermis	Neuron	Germline	Specfic	Reference
Intestine (1899)	513	217	35	374	760	Pauli, 2006
Muscle (1361)	x	133	27	227	461	Roy, 2002
Hypodermis (1253)	x	x	24	79	800	Spencer, 2011
Neuron (1018)	x	x	x	19	913	Spencer, 2011
Germline (3143)	x	x	x	x	2444	Reinke, 2004
