# Supplementary material for: Deactivation of the GATA Transcription Factor ELT-2 Is a Major Driver of Normal Aging in C. elegans
Source: PLoS Genet. 2016 Apr 12;12(4):e1005956. doi: 10.1371/journal.pgen.1005956 (PMC4829211; doi:10.1371/journal.pgen.1005956)
Supplement: S9 Table — (XLSX) [file pgen.1005956.s019.xlsx]

## Sheet: Supp. Table 10
Long-lived mutants for elt-2 level analysis
Genotype	Control	Description	Lifespan Extension	Age (Temp)	Assay
N2 (unc-62 RNAi)	N2 (L4440 RNAi)	During adulthood, unc-62 promotes accumulation of toxic levels of vitellogenin yolk proteins, and detrimental expression of neuronal genes in the intestine.	Van Nostrand et al., 2013	Day 4 (20C)	GFP
AmpK OE	unc+	aakg-2 encodes the gamma subunit of AMP-activated Protein Kinase (AMPK), which is activated by high AMP:ATP ratios to coordinate the response low energy conditions.	Sagi and Kim, 2012	Day 13 (20C)	qRT-PCR
hsf-1 OE	unc+	Overexpressing the Heat Shock transcription Factor HSF-1 boosts resistance to heat and oxidative stress	Hsu et al., 2003; Sagi and Kim, 2012	Day 13 (20C)	qRT-PCR
lmp-2 OE	unc+	lmp-2 encodes lysosome-associated membrane protein type 2A receptor, which functions in chaperone-mediated autophagy	Sagi and Kim, 2012	Day 13 (20C)	qRT-PCR
Zebrafish sod-1 OE	unc+	sod-1 encodes a cytosolic Cu/Zn superoxide dismutase	Sagi and Kim, 2012	Day 13 (20C)	qRT-PCR
clk-1	N2	Loss-of-function mutations in clk-1 make the worm unable to synthesize ubiquinone, a coenzyme for many cellular redox reactions	Wong et al., 1995	Day 10 (25C)	qRT-PCR
daf-2	N2	Inhibition of daf-2 results in activation of the DAF-16 FOXO transcription factor, which activates a number of stress response and protective pathways	Kenyon et al., 1993	Day 10 (25C)	qRT-PCR
glp-1	glp-4	glp-1 encodes the Notch-signaling receptor in the C. elegans germline. Inactivation of the temperature-sensitive allele glp-1(e2141) leads to animals that lack a germline, but retain a somatic gonad.	Arantes-Oliviera et al., 2002	Day 10 (25C)	GFP
eat-2	N2	eat-2 (ad1116) mutants which have low pharyngeal pumping rates and eat less	Lakowski and Hekimi, 1998	Day 10 (25C)	qRT-PCR
N2 (sDR)	N2 (AL)	the solid dietary restriction method (sDR) which involves diluting the E. coli provided to worms	Greer and Brunet, 2009	Day 10 (25C)	qRT-PCR
