# Supplementary material for: Deactivation of the GATA Transcription Factor ELT-2 Is a Major Driver of Normal Aging in C. elegans
Source: PLoS Genet. 2016 Apr 12;12(4):e1005956. doi: 10.1371/journal.pgen.1005956 (PMC4829211; doi:10.1371/journal.pgen.1005956)
Supplement: S10 Table — (XLSX) [file pgen.1005956.s020.xlsx]

## Sheet: Supp. Table 10
Strain List
Strain	Genotype	Purpose
N2	wildtype	wildtype reference
SD1949	glo-4(ok623);Is(elt-2:GFP)	modENCODE GFP line crossed to glo-4 to use for imaging
SD1965	rde-1(ne300); unc-119(ed3); Ex[unc-119(+)]	Control transgenic strain
SD1963	rde-1(ne300); unc-119(ed3);Ex[elt-2:GFP;unc-119(+)]	elt-2 overexpression strain for lifespan and transcriptome analysis. rde-1 background was used to insure transgene expression as in Grishok et al, 2005.
SD1964	rde-1(ne300); unc-119(ed3);Ex[elt-2:GFP;unc-119(+)]	elt-2 overexpression strain for lifespan and transcriptome analysis. rde-1 background was used to insure transgene expression as in Grishok et al, 2005.
SD1960	Pges-1::H1::wcherry; his-72::GFP	ges-1::H1::Cherry for analysis of elt-2 regulation
RW10819	Is[Pt28h10.3::H1::wcherry]	T28H10.3::H1:Cherry for analysis of elt-2 regulation
SD1429	Is[Pgst-42::HI::wcherry]	gst-42::H1::Cherry for analysis of elt-2 regulation
CB1370	daf-2(e1370)	Long-lived insulin receptor mutant for elt-2 level analysis
MQ130	clk-1(qm30)	Long-lived ubiquinone synthesis mutant for elt-2 level analysis
SD1966	glp-1(e2141); Is[elt-2:GFP (from modENCODE)]	Long-lived germline mutant strain for elt-2 level analysis (temp. sensitive)
SD1967	glp-4(bn2); Is[elt-2:GFP (from modENCODE)]	Normal-lived germline mutant control for elt-2 level analysis (temp. sensitive)
SD62	eat-2(ad465)	Long-lived dietary restriction mutant for elt-2 level analysis
SD1823	unc-119(ed3);ex[Paakg-2::aakg-2;unc-119(+)]	Long-lived AMP Kinase overexpression strain for elt-2 level analysis
SD1822	unc-119(ed3); Ex[Phsf-1::hsf-1;unc-119(+)]	Long-lived hsf-1 overexpression strain for elt-2 level analysis
SD1827	unc-119(ed3); ex[pD4H1]	Control transgenic strain for elt-2 level analysis
SD1821	unc-119(ed3); Ex[Plmp-2::lmp-2;unc-119(+)]	lmp-2 overexpresison strain for elt-2 level analysis
SD1829	unc-119(ed3); Ex[PC. elegans sod-1::D.rerio sod1;unc-119(+)]	Long-lived Danio rerio sod1 overexpression strain for elt-2 level analysis
SD1989	rde-1(ne300); Is(elt-2:GFP)	modENCODE GFP line crossed to rde-1 to control for transgene silencing
