# Supplementary material for: Deactivation of the GATA Transcription Factor ELT-2 Is a Major Driver of Normal Aging in C. elegans
Source: PLoS Genet. 2016 Apr 12;12(4):e1005956. doi: 10.1371/journal.pgen.1005956 (PMC4829211; doi:10.1371/journal.pgen.1005956)
Supplement: S11 Table — (XLSX) [file pgen.1005956.s021.xlsx]

## Sheet: Supp. Table 12
GEO Accession Numbers
elt-2 RNAi (L1 stage)
Condition	Accession Number
Control_L1_A	GSM1696271
Control_L1_B	GSM1696272
Control_L1_C	GSM1696273
elt-2 RNAi_L1_A	GSM1696274
elt-2 RNAi_L1_B	GSM1696275
elt-2 RNAi_L1_C	GSM1696276
elt-2 RNAi (L4 stage)
Condition	Accession Number
Control_L4_A	GSM1696277
Control_L4_B	GSM1696278
Control_L4_C	GSM1696279
elt-2 RNAi_L4_A	GSM1696280
elt-2 RNAi_L4_B	GSM1696281
elt-2 RNAi_L4_C	GSM1696282
Overexpression of elt-2
Condition	Accession Number
Transgenic_Control_L4_A	GSM1696283
Transgenic_Control_L4_B	GSM1696284
Transgenic_Control_L4_C	GSM1696285
Transgenic_Control_L4_D	GSM1696286
Transgenic_Control_L4_E	GSM1696287
elt-2_OE_L4_A	GSM1696288
elt-2_OE_L4_B	GSM1696289
elt-2_OE_L4_C	GSM1696290
elt-2_OE_L4_D	GSM1696291
elt-2_OE_L4_E	GSM1696292
Transgenic_Control_Day13_A	GSM1696293
Transgenic_Control_Day13_B	GSM1696294
Transgenic_Control_Day13_C	GSM1696295
Transgenic_Control_Day13_D	GSM1696296
Transgenic_Control_Day13_E	GSM1696297
elt-2_OE_Day13_A	GSM1696298
elt-2_OE_Day13_B	GSM1696299
elt-2_OE_Day13_C	GSM1696300
elt-2_OE_Day13_D	GSM1696301
elt-2_OE_Day13_E	GSM1696302
E. coli vs. B. subtilis
E. coli_Day_4	GSM2094981
E. coli_Day_13	GSM2094982
B. subtilis_Day_4	GSM2094983
B. subtilis_Day_13	GSM2094984
